# Supplementary material for: Mining from transcriptomes: 315 single-copy orthologous genes concatenated for the phylogenetic analyses of Orchidaceae
Source: Ecol Evol. 2015 Aug 20;5(17):3800–7. doi: 10.1002/ece3.1642 (PMC4567881; doi:10.1002/ece3.1642)
Supplement: Table S1 — . Gene IDs of 315 single-copy families of 10 orchids. [file ece30005-3800-sd1.xlsx]

## Sheet: Sheet1
family ID	Gastrodia elata	Phalaenopsis equestris	Holcoglossum amesianum	Hemipilia forrestii	Cymbidium sinense	Neuwiedia malipoensis	Paphiopedilum armeniacum	Cypripedium singchi	Gastrochilus calceolaris	Vanilla shenzhennica
ORTHOMCL2618	Unigene10042_PHAlgyTJRAAPE	Unigene12253_PHAlgyTARAAPE	Unigene12749_PHAlgyTFRAAPE	Unigene14064_PHAlgyTBRAAPE	Unigene16763_PHAlgyTCRAAPE	Unigene23371_PHAlgyTHRAAPE	Unigene48281_PHAlgyTGRAAPE	Unigene55212_PHAlgyTIRBAPE	Unigene7854_PHAlgyTERAAPE	Unigene8518_PHAlgyTDRAAPE
ORTHOMCL2620	Unigene72181_PHAlgyTJRAAPE	Unigene12926_PHAlgyTARAAPE	Unigene5627_PHAlgyTFRAAPE	Unigene16604_PHAlgyTBRAAPE	Unigene10231_PHAlgyTCRAAPE	Unigene20947_PHAlgyTHRAAPE	Unigene7457_PHAlgyTGRAAPE	Unigene10048_PHAlgyTIRBAPE	Unigene11666_PHAlgyTERAAPE	Unigene40132_PHAlgyTDRAAPE
ORTHOMCL2623	Unigene8596_PHAlgyTJRAAPE	Unigene10056_PHAlgyTARAAPE	Unigene47437_PHAlgyTFRAAPE	Unigene40908_PHAlgyTBRAAPE	Unigene42332_PHAlgyTCRAAPE	Unigene23643_PHAlgyTHRAAPE	Unigene19371_PHAlgyTGRAAPE	Unigene60493_PHAlgyTIRBAPE	Unigene16299_PHAlgyTERAAPE	Unigene12104_PHAlgyTDRAAPE
ORTHOMCL2625	Unigene75749_PHAlgyTJRAAPE	Unigene27530_PHAlgyTARAAPE	Unigene46354_PHAlgyTFRAAPE	Unigene38967_PHAlgyTBRAAPE	Unigene15698_PHAlgyTCRAAPE	Unigene1005_PHAlgyTHRAAPE	Unigene49460_PHAlgyTGRAAPE	Unigene60263_PHAlgyTIRBAPE	Unigene40476_PHAlgyTERAAPE	Unigene6659_PHAlgyTDRAAPE
ORTHOMCL2627	Unigene10868_PHAlgyTJRAAPE	Unigene9851_PHAlgyTARAAPE	Unigene47525_PHAlgyTFRAAPE	Unigene10065_PHAlgyTBRAAPE	Unigene7101_PHAlgyTCRAAPE	Unigene22861_PHAlgyTHRAAPE	Unigene12379_PHAlgyTGRAAPE	Unigene60526_PHAlgyTIRBAPE	Unigene16351_PHAlgyTERAAPE	Unigene6672_PHAlgyTDRAAPE
ORTHOMCL2634	Unigene74831_PHAlgyTJRAAPE	Unigene10083_PHAlgyTARAAPE	Unigene47122_PHAlgyTFRAAPE	Unigene10066_PHAlgyTBRAAPE	Unigene42161_PHAlgyTCRAAPE	Unigene20670_PHAlgyTHRAAPE	Unigene48653_PHAlgyTGRAAPE	Unigene9909_PHAlgyTIRBAPE	Unigene39414_PHAlgyTERAAPE	Unigene6558_PHAlgyTDRAAPE
ORTHOMCL2635	Unigene74397_PHAlgyTJRAAPE	Unigene1931_PHAlgyTARAAPE	Unigene7534_PHAlgyTFRAAPE	Unigene10067_PHAlgyTBRAAPE	Unigene17885_PHAlgyTCRAAPE	Unigene4636_PHAlgyTHRAAPE	Unigene3817_PHAlgyTGRAAPE	Unigene10083_PHAlgyTIRBAPE	Unigene1852_PHAlgyTERAAPE	Unigene12008_PHAlgyTDRAAPE
ORTHOMCL2637	Unigene1008_PHAlgyTJRAAPE	Unigene13612_PHAlgyTARAAPE	Unigene47336_PHAlgyTFRAAPE	Unigene10068_PHAlgyTBRAAPE	Unigene15835_PHAlgyTCRAAPE	Unigene23150_PHAlgyTHRAAPE	Unigene4851_PHAlgyTGRAAPE	Unigene11280_PHAlgyTIRBAPE	Unigene3415_PHAlgyTERAAPE	Unigene13902_PHAlgyTDRAAPE
ORTHOMCL2641	Unigene10096_PHAlgyTJRAAPE	Unigene27548_PHAlgyTARAAPE	Unigene47172_PHAlgyTFRAAPE	Unigene10069_PHAlgyTBRAAPE	Unigene42074_PHAlgyTCRAAPE	Unigene20648_PHAlgyTHRAAPE	Unigene49290_PHAlgyTGRAAPE	Unigene59340_PHAlgyTIRBAPE	Unigene15445_PHAlgyTERAAPE	Unigene42806_PHAlgyTDRAAPE
ORTHOMCL2642	Unigene10099_PHAlgyTJRAAPE	Unigene13049_PHAlgyTARAAPE	Unigene5990_PHAlgyTFRAAPE	Unigene10070_PHAlgyTBRAAPE	Unigene42267_PHAlgyTCRAAPE	Unigene79116_PHAlgyTHRAAPE	Unigene15784_PHAlgyTGRAAPE	Unigene969_PHAlgyTIRBAPE	Unigene14585_PHAlgyTERAAPE	Unigene14164_PHAlgyTDRAAPE
ORTHOMCL2646	Unigene74269_PHAlgyTJRAAPE	Unigene8259_PHAlgyTARAAPE	Unigene11875_PHAlgyTFRAAPE	Unigene10071_PHAlgyTBRAAPE	Unigene9002_PHAlgyTCRAAPE	Unigene22808_PHAlgyTHRAAPE	Unigene18824_PHAlgyTGRAAPE	Unigene11025_PHAlgyTIRBAPE	Unigene10102_PHAlgyTERAAPE	Unigene9210_PHAlgyTDRAAPE
ORTHOMCL2649	Unigene8700_PHAlgyTJRAAPE	Unigene1951_PHAlgyTARAAPE	Unigene1121_PHAlgyTFRAAPE	Unigene10072_PHAlgyTBRAAPE	Unigene16755_PHAlgyTCRAAPE	Unigene7584_PHAlgyTHRAAPE	Unigene7780_PHAlgyTGRAAPE	Unigene60389_PHAlgyTIRBAPE	Unigene11566_PHAlgyTERAAPE	Unigene10129_PHAlgyTDRAAPE
ORTHOMCL2651	Unigene74957_PHAlgyTJRAAPE	Unigene11721_PHAlgyTARAAPE	Unigene8142_PHAlgyTFRAAPE	Unigene10073_PHAlgyTBRAAPE	Unigene6471_PHAlgyTCRAAPE	Unigene78347_PHAlgyTHRAAPE	Unigene16588_PHAlgyTGRAAPE	Unigene10142_PHAlgyTIRBAPE	Unigene38826_PHAlgyTERAAPE	Unigene1216_PHAlgyTDRAAPE
ORTHOMCL2655	Unigene9357_PHAlgyTJRAAPE	Unigene26732_PHAlgyTARAAPE	Unigene958_PHAlgyTFRAAPE	Unigene10074_PHAlgyTBRAAPE	Unigene13321_PHAlgyTCRAAPE	Unigene9935_PHAlgyTHRAAPE	Unigene44909_PHAlgyTGRAAPE	Unigene59242_PHAlgyTIRBAPE	Unigene1016_PHAlgyTERAAPE	Unigene42143_PHAlgyTDRAAPE
ORTHOMCL2658	Unigene10176_PHAlgyTJRAAPE	Unigene8026_PHAlgyTARAAPE	Unigene46792_PHAlgyTFRAAPE	Unigene10075_PHAlgyTBRAAPE	Unigene17693_PHAlgyTCRAAPE	Unigene8691_PHAlgyTHRAAPE	Unigene49660_PHAlgyTGRAAPE	Unigene59660_PHAlgyTIRBAPE	Unigene8451_PHAlgyTERAAPE	Unigene38879_PHAlgyTDRAAPE
ORTHOMCL2660	Unigene72705_PHAlgyTJRAAPE	Unigene10180_PHAlgyTARAAPE	Unigene5248_PHAlgyTFRAAPE	Unigene10076_PHAlgyTBRAAPE	Unigene15841_PHAlgyTCRAAPE	Unigene21343_PHAlgyTHRAAPE	Unigene16007_PHAlgyTGRAAPE	Unigene59808_PHAlgyTIRBAPE	Unigene16849_PHAlgyTERAAPE	Unigene40082_PHAlgyTDRAAPE
ORTHOMCL2664	Unigene66419_PHAlgyTJRAAPE	Unigene7582_PHAlgyTARAAPE	Unigene11048_PHAlgyTFRAAPE	Unigene10077_PHAlgyTBRAAPE	Unigene38913_PHAlgyTCRAAPE	Unigene74705_PHAlgyTHRAAPE	Unigene17004_PHAlgyTGRAAPE	Unigene57680_PHAlgyTIRBAPE	Unigene10187_PHAlgyTERAAPE	Unigene40954_PHAlgyTDRAAPE
ORTHOMCL2665	Unigene10189_PHAlgyTJRAAPE	Unigene27558_PHAlgyTARAAPE	Unigene46877_PHAlgyTFRAAPE	Unigene10078_PHAlgyTBRAAPE	Unigene41987_PHAlgyTCRAAPE	Unigene12543_PHAlgyTHRAAPE	Unigene48297_PHAlgyTGRAAPE	Unigene60496_PHAlgyTIRBAPE	Unigene4725_PHAlgyTERAAPE	Unigene41188_PHAlgyTDRAAPE
ORTHOMCL2666	Unigene10192_PHAlgyTJRAAPE	Unigene12705_PHAlgyTARAAPE	Unigene45533_PHAlgyTFRAAPE	Unigene10079_PHAlgyTBRAAPE	Unigene40832_PHAlgyTCRAAPE	Unigene5188_PHAlgyTHRAAPE	Unigene18141_PHAlgyTGRAAPE	Unigene10766_PHAlgyTIRBAPE	Unigene12000_PHAlgyTERAAPE	Unigene1329_PHAlgyTDRAAPE
ORTHOMCL2677	Unigene75304_PHAlgyTJRAAPE	Unigene25498_PHAlgyTARAAPE	Unigene10989_PHAlgyTFRAAPE	Unigene10080_PHAlgyTBRAAPE	Unigene1021_PHAlgyTCRAAPE	Unigene10748_PHAlgyTHRAAPE	Unigene49703_PHAlgyTGRAAPE	Unigene9168_PHAlgyTIRBAPE	Unigene4257_PHAlgyTERAAPE	Unigene15450_PHAlgyTDRAAPE
ORTHOMCL2682	Unigene10460_PHAlgyTJRAAPE	Unigene7314_PHAlgyTARAAPE	Unigene45330_PHAlgyTFRAAPE	Unigene10081_PHAlgyTBRAAPE	Unigene14488_PHAlgyTCRAAPE	Unigene5310_PHAlgyTHRAAPE	Unigene10232_PHAlgyTGRAAPE	Unigene10488_PHAlgyTIRBAPE	Unigene16620_PHAlgyTERAAPE	Unigene14434_PHAlgyTDRAAPE
ORTHOMCL2690	Unigene74593_PHAlgyTJRAAPE	Unigene6096_PHAlgyTARAAPE	Unigene45420_PHAlgyTFRAAPE	Unigene10082_PHAlgyTBRAAPE	Unigene18260_PHAlgyTCRAAPE	Unigene79364_PHAlgyTHRAAPE	Unigene12251_PHAlgyTGRAAPE	Unigene60587_PHAlgyTIRBAPE	Unigene3269_PHAlgyTERAAPE	Unigene10250_PHAlgyTDRAAPE
ORTHOMCL2695	Unigene75579_PHAlgyTJRAAPE	Unigene10437_PHAlgyTARAAPE	Unigene8569_PHAlgyTFRAAPE	Unigene10083_PHAlgyTBRAAPE	Unigene5124_PHAlgyTCRAAPE	Unigene2167_PHAlgyTHRAAPE	Unigene50063_PHAlgyTGRAAPE	Unigene8417_PHAlgyTIRBAPE	Unigene13187_PHAlgyTERAAPE	Unigene10281_PHAlgyTDRAAPE
ORTHOMCL2699	Unigene74713_PHAlgyTJRAAPE	Unigene1246_PHAlgyTARAAPE	Unigene10304_PHAlgyTFRAAPE	Unigene10084_PHAlgyTBRAAPE	Unigene7274_PHAlgyTCRAAPE	Unigene12576_PHAlgyTHRAAPE	Unigene16740_PHAlgyTGRAAPE	Unigene2692_PHAlgyTIRBAPE	Unigene40914_PHAlgyTERAAPE	Unigene14655_PHAlgyTDRAAPE
ORTHOMCL2701	Unigene10311_PHAlgyTJRAAPE	Unigene10786_PHAlgyTARAAPE	Unigene46554_PHAlgyTFRAAPE	Unigene10085_PHAlgyTBRAAPE	Unigene41369_PHAlgyTCRAAPE	Unigene73077_PHAlgyTHRAAPE	Unigene17205_PHAlgyTGRAAPE	Unigene8167_PHAlgyTIRBAPE	Unigene40676_PHAlgyTERAAPE	Unigene42015_PHAlgyTDRAAPE
ORTHOMCL2702	Unigene69902_PHAlgyTJRAAPE	Unigene12513_PHAlgyTARAAPE	Unigene47025_PHAlgyTFRAAPE	Unigene10086_PHAlgyTBRAAPE	Unigene5728_PHAlgyTCRAAPE	Unigene78607_PHAlgyTHRAAPE	Unigene18981_PHAlgyTGRAAPE	Unigene60075_PHAlgyTIRBAPE	Unigene10312_PHAlgyTERAAPE	Unigene2181_PHAlgyTDRAAPE
ORTHOMCL2704	Unigene10312_PHAlgyTJRAAPE	Unigene26687_PHAlgyTARAAPE	Unigene40530_PHAlgyTFRAAPE	Unigene10087_PHAlgyTBRAAPE	Unigene40931_PHAlgyTCRAAPE	Unigene21912_PHAlgyTHRAAPE	Unigene344_PHAlgyTGRAAPE	Unigene8689_PHAlgyTIRBAPE	Unigene8873_PHAlgyTERAAPE	Unigene42300_PHAlgyTDRAAPE
ORTHOMCL2705	Unigene69049_PHAlgyTJRAAPE	Unigene9706_PHAlgyTARAAPE	Unigene44848_PHAlgyTFRAAPE	Unigene10088_PHAlgyTBRAAPE	Unigene6258_PHAlgyTCRAAPE	Unigene1973_PHAlgyTHRAAPE	Unigene10314_PHAlgyTGRAAPE	Unigene59498_PHAlgyTIRBAPE	Unigene4862_PHAlgyTERAAPE	Unigene15016_PHAlgyTDRAAPE
ORTHOMCL2706	Unigene10317_PHAlgyTJRAAPE	Unigene7144_PHAlgyTARAAPE	Unigene45641_PHAlgyTFRAAPE	Unigene10089_PHAlgyTBRAAPE	Unigene11334_PHAlgyTCRAAPE	Unigene78096_PHAlgyTHRAAPE	Unigene48245_PHAlgyTGRAAPE	Unigene56823_PHAlgyTIRBAPE	Unigene39296_PHAlgyTERAAPE	Unigene5727_PHAlgyTDRAAPE
ORTHOMCL2715	Unigene73253_PHAlgyTJRAAPE	Unigene10421_PHAlgyTARAAPE	Unigene10341_PHAlgyTFRAAPE	Unigene10090_PHAlgyTBRAAPE	Unigene41965_PHAlgyTCRAAPE	Unigene23346_PHAlgyTHRAAPE	Unigene19330_PHAlgyTGRAAPE	Unigene54411_PHAlgyTIRBAPE	Unigene5510_PHAlgyTERAAPE	Unigene9397_PHAlgyTDRAAPE
ORTHOMCL2723	Unigene6871_PHAlgyTJRAAPE	Unigene10377_PHAlgyTARAAPE	Unigene45640_PHAlgyTFRAAPE	Unigene10091_PHAlgyTBRAAPE	Unigene17866_PHAlgyTCRAAPE	Unigene23205_PHAlgyTHRAAPE	Unigene19253_PHAlgyTGRAAPE	Unigene10813_PHAlgyTIRBAPE	Unigene3705_PHAlgyTERAAPE	Unigene1930_PHAlgyTDRAAPE
ORTHOMCL2724	Unigene10377_PHAlgyTJRAAPE	Unigene13985_PHAlgyTARAAPE	Unigene46005_PHAlgyTFRAAPE	Unigene10092_PHAlgyTBRAAPE	Unigene17294_PHAlgyTCRAAPE	Unigene6010_PHAlgyTHRAAPE	Unigene7488_PHAlgyTGRAAPE	Unigene9453_PHAlgyTIRBAPE	Unigene5842_PHAlgyTERAAPE	Unigene40867_PHAlgyTDRAAPE
ORTHOMCL2726	Unigene11133_PHAlgyTJRAAPE	Unigene11771_PHAlgyTARAAPE	Unigene12710_PHAlgyTFRAAPE	Unigene10093_PHAlgyTBRAAPE	Unigene42219_PHAlgyTCRAAPE	Unigene14273_PHAlgyTHRAAPE	Unigene3634_PHAlgyTGRAAPE	Unigene59996_PHAlgyTIRBAPE	Unigene2384_PHAlgyTERAAPE	Unigene10383_PHAlgyTDRAAPE
ORTHOMCL2731	Unigene68143_PHAlgyTJRAAPE	Unigene27370_PHAlgyTARAAPE	Unigene45461_PHAlgyTFRAAPE	Unigene10094_PHAlgyTBRAAPE	Unigene37001_PHAlgyTCRAAPE	Unigene74969_PHAlgyTHRAAPE	Unigene48995_PHAlgyTGRAAPE	Unigene10409_PHAlgyTIRBAPE	Unigene5445_PHAlgyTERAAPE	Unigene38243_PHAlgyTDRAAPE
ORTHOMCL2732	Unigene4316_PHAlgyTJRAAPE	Unigene9528_PHAlgyTARAAPE	Unigene1040_PHAlgyTFRAAPE	Unigene10095_PHAlgyTBRAAPE	Unigene38313_PHAlgyTCRAAPE	Unigene78490_PHAlgyTHRAAPE	Unigene15878_PHAlgyTGRAAPE	Unigene54025_PHAlgyTIRBAPE	Unigene5316_PHAlgyTERAAPE	Unigene14187_PHAlgyTDRAAPE
ORTHOMCL2734	Unigene4588_PHAlgyTJRAAPE	Unigene1055_PHAlgyTARAAPE	Unigene44844_PHAlgyTFRAAPE	Unigene10096_PHAlgyTBRAAPE	Unigene4122_PHAlgyTCRAAPE	Unigene76075_PHAlgyTHRAAPE	Unigene18259_PHAlgyTGRAAPE	Unigene55953_PHAlgyTIRBAPE	Unigene14034_PHAlgyTERAAPE	Unigene10417_PHAlgyTDRAAPE
ORTHOMCL2736	Unigene8947_PHAlgyTJRAAPE	Unigene24230_PHAlgyTARAAPE	Unigene11493_PHAlgyTFRAAPE	Unigene10097_PHAlgyTBRAAPE	Unigene8858_PHAlgyTCRAAPE	Unigene65_PHAlgyTHRAAPE	Unigene48002_PHAlgyTGRAAPE	Unigene59181_PHAlgyTIRBAPE	Unigene10425_PHAlgyTERAAPE	Unigene41953_PHAlgyTDRAAPE
ORTHOMCL2737	Unigene73971_PHAlgyTJRAAPE	Unigene14042_PHAlgyTARAAPE	Unigene47175_PHAlgyTFRAAPE	Unigene10098_PHAlgyTBRAAPE	Unigene42105_PHAlgyTCRAAPE	Unigene18909_PHAlgyTHRAAPE	Unigene12299_PHAlgyTGRAAPE	Unigene58994_PHAlgyTIRBAPE	Unigene10428_PHAlgyTERAAPE	Unigene837_PHAlgyTDRAAPE
ORTHOMCL2739	Unigene71806_PHAlgyTJRAAPE	Unigene13408_PHAlgyTARAAPE	Unigene46383_PHAlgyTFRAAPE	Unigene10099_PHAlgyTBRAAPE	Unigene41734_PHAlgyTCRAAPE	Unigene13623_PHAlgyTHRAAPE	Unigene19116_PHAlgyTGRAAPE	Unigene10519_PHAlgyTIRBAPE	Unigene10431_PHAlgyTERAAPE	Unigene42654_PHAlgyTDRAAPE
ORTHOMCL2741	Unigene73664_PHAlgyTJRAAPE	Unigene10438_PHAlgyTARAAPE	Unigene12331_PHAlgyTFRAAPE	Unigene10100_PHAlgyTBRAAPE	Unigene18053_PHAlgyTCRAAPE	Unigene79081_PHAlgyTHRAAPE	Unigene14953_PHAlgyTGRAAPE	Unigene7726_PHAlgyTIRBAPE	Unigene40670_PHAlgyTERAAPE	Unigene11975_PHAlgyTDRAAPE
ORTHOMCL2743	Unigene10442_PHAlgyTJRAAPE	Unigene27124_PHAlgyTARAAPE	Unigene9052_PHAlgyTFRAAPE	Unigene10101_PHAlgyTBRAAPE	Unigene41325_PHAlgyTCRAAPE	Unigene21866_PHAlgyTHRAAPE	Unigene48864_PHAlgyTGRAAPE	Unigene58506_PHAlgyTIRBAPE	Unigene40350_PHAlgyTERAAPE	Unigene41147_PHAlgyTDRAAPE
ORTHOMCL2747	Unigene10459_PHAlgyTJRAAPE	Unigene8436_PHAlgyTARAAPE	Unigene44714_PHAlgyTFRAAPE	Unigene10102_PHAlgyTBRAAPE	Unigene41879_PHAlgyTCRAAPE	Unigene78892_PHAlgyTHRAAPE	Unigene1444_PHAlgyTGRAAPE	Unigene4810_PHAlgyTIRBAPE	Unigene9448_PHAlgyTERAAPE	Unigene1887_PHAlgyTDRAAPE
ORTHOMCL2750	Unigene10462_PHAlgyTJRAAPE	Unigene1848_PHAlgyTARAAPE	Unigene44595_PHAlgyTFRAAPE	Unigene10103_PHAlgyTBRAAPE	Unigene40708_PHAlgyTCRAAPE	Unigene5923_PHAlgyTHRAAPE	Unigene545_PHAlgyTGRAAPE	Unigene4547_PHAlgyTIRBAPE	Unigene15801_PHAlgyTERAAPE	Unigene8523_PHAlgyTDRAAPE
ORTHOMCL2752	Unigene73903_PHAlgyTJRAAPE	Unigene14148_PHAlgyTARAAPE	Unigene47283_PHAlgyTFRAAPE	Unigene10104_PHAlgyTBRAAPE	Unigene9579_PHAlgyTCRAAPE	Unigene78938_PHAlgyTHRAAPE	Unigene49973_PHAlgyTGRAAPE	Unigene11187_PHAlgyTIRBAPE	Unigene40887_PHAlgyTERAAPE	Unigene6055_PHAlgyTDRAAPE
ORTHOMCL2753	Unigene10473_PHAlgyTJRAAPE	Unigene46_PHAlgyTARAAPE	Unigene12743_PHAlgyTFRAAPE	Unigene10105_PHAlgyTBRAAPE	Unigene6347_PHAlgyTCRAAPE	Unigene79102_PHAlgyTHRAAPE	Unigene48557_PHAlgyTGRAAPE	Unigene56020_PHAlgyTIRBAPE	Unigene15627_PHAlgyTERAAPE	Unigene42456_PHAlgyTDRAAPE
ORTHOMCL2754	Unigene75442_PHAlgyTJRAAPE	Unigene8334_PHAlgyTARAAPE	Unigene7916_PHAlgyTFRAAPE	Unigene10106_PHAlgyTBRAAPE	Unigene3084_PHAlgyTCRAAPE	Unigene16059_PHAlgyTHRAAPE	Unigene50062_PHAlgyTGRAAPE	Unigene11270_PHAlgyTIRBAPE	Unigene7994_PHAlgyTERAAPE	Unigene2822_PHAlgyTDRAAPE
ORTHOMCL2755	Unigene10483_PHAlgyTJRAAPE	Unigene11796_PHAlgyTARAAPE	Unigene4125_PHAlgyTFRAAPE	Unigene10107_PHAlgyTBRAAPE	Unigene17775_PHAlgyTCRAAPE	Unigene78437_PHAlgyTHRAAPE	Unigene46563_PHAlgyTGRAAPE	Unigene55965_PHAlgyTIRBAPE	Unigene2990_PHAlgyTERAAPE	Unigene12370_PHAlgyTDRAAPE
ORTHOMCL2756	Unigene10487_PHAlgyTJRAAPE	Unigene6674_PHAlgyTARAAPE	Unigene11624_PHAlgyTFRAAPE	Unigene10108_PHAlgyTBRAAPE	Unigene37263_PHAlgyTCRAAPE	Unigene78147_PHAlgyTHRAAPE	Unigene19139_PHAlgyTGRAAPE	Unigene59667_PHAlgyTIRBAPE	Unigene9502_PHAlgyTERAAPE	Unigene8892_PHAlgyTDRAAPE
ORTHOMCL2757	Unigene75235_PHAlgyTJRAAPE	Unigene10488_PHAlgyTARAAPE	Unigene1772_PHAlgyTFRAAPE	Unigene10109_PHAlgyTBRAAPE	Unigene174_PHAlgyTCRAAPE	Unigene21466_PHAlgyTHRAAPE	Unigene19107_PHAlgyTGRAAPE	Unigene59791_PHAlgyTIRBAPE	Unigene1778_PHAlgyTERAAPE	Unigene3124_PHAlgyTDRAAPE
ORTHOMCL2761	Unigene72333_PHAlgyTJRAAPE	Unigene6818_PHAlgyTARAAPE	Unigene43286_PHAlgyTFRAAPE	Unigene10110_PHAlgyTBRAAPE	Unigene17023_PHAlgyTCRAAPE	Unigene769_PHAlgyTHRAAPE	Unigene7758_PHAlgyTGRAAPE	Unigene10894_PHAlgyTIRBAPE	Unigene9403_PHAlgyTERAAPE	Unigene10495_PHAlgyTDRAAPE
ORTHOMCL2762	Unigene74301_PHAlgyTJRAAPE	Unigene8566_PHAlgyTARAAPE	Unigene10816_PHAlgyTFRAAPE	Unigene10111_PHAlgyTBRAAPE	Unigene10499_PHAlgyTCRAAPE	Unigene76980_PHAlgyTHRAAPE	Unigene44081_PHAlgyTGRAAPE	Unigene7561_PHAlgyTIRBAPE	Unigene11483_PHAlgyTERAAPE	Unigene14043_PHAlgyTDRAAPE
ORTHOMCL2763	Unigene74392_PHAlgyTJRAAPE	Unigene9034_PHAlgyTARAAPE	Unigene46864_PHAlgyTFRAAPE	Unigene10112_PHAlgyTBRAAPE	Unigene41970_PHAlgyTCRAAPE	Unigene21921_PHAlgyTHRAAPE	Unigene49014_PHAlgyTGRAAPE	Unigene5751_PHAlgyTIRBAPE	Unigene40713_PHAlgyTERAAPE	Unigene1603_PHAlgyTDRAAPE
ORTHOMCL2766	Unigene68120_PHAlgyTJRAAPE	Unigene4888_PHAlgyTARAAPE	Unigene9963_PHAlgyTFRAAPE	Unigene10113_PHAlgyTBRAAPE	Unigene7692_PHAlgyTCRAAPE	Unigene10522_PHAlgyTHRAAPE	Unigene6783_PHAlgyTGRAAPE	Unigene8568_PHAlgyTIRBAPE	Unigene13720_PHAlgyTERAAPE	Unigene10889_PHAlgyTDRAAPE
ORTHOMCL2767	Unigene742_PHAlgyTJRAAPE	Unigene5551_PHAlgyTARAAPE	Unigene5676_PHAlgyTFRAAPE	Unigene10114_PHAlgyTBRAAPE	Unigene39306_PHAlgyTCRAAPE	Unigene23328_PHAlgyTHRAAPE	Unigene16004_PHAlgyTGRAAPE	Unigene59524_PHAlgyTIRBAPE	Unigene9111_PHAlgyTERAAPE	Unigene10525_PHAlgyTDRAAPE
ORTHOMCL2769	Unigene75015_PHAlgyTJRAAPE	Unigene1713_PHAlgyTARAAPE	Unigene46729_PHAlgyTFRAAPE	Unigene10115_PHAlgyTBRAAPE	Unigene8737_PHAlgyTCRAAPE	Unigene11196_PHAlgyTHRAAPE	Unigene48988_PHAlgyTGRAAPE	Unigene59066_PHAlgyTIRBAPE	Unigene15331_PHAlgyTERAAPE	Unigene10527_PHAlgyTDRAAPE
ORTHOMCL2770	Unigene72217_PHAlgyTJRAAPE	Unigene10535_PHAlgyTARAAPE	Unigene44532_PHAlgyTFRAAPE	Unigene10116_PHAlgyTBRAAPE	Unigene37066_PHAlgyTCRAAPE	Unigene76834_PHAlgyTHRAAPE	Unigene48545_PHAlgyTGRAAPE	Unigene7051_PHAlgyTIRBAPE	Unigene37374_PHAlgyTERAAPE	Unigene13972_PHAlgyTDRAAPE
ORTHOMCL2771	Unigene3834_PHAlgyTJRAAPE	Unigene13805_PHAlgyTARAAPE	Unigene45792_PHAlgyTFRAAPE	Unigene10117_PHAlgyTBRAAPE	Unigene16478_PHAlgyTCRAAPE	Unigene9422_PHAlgyTHRAAPE	Unigene5451_PHAlgyTGRAAPE	Unigene10537_PHAlgyTIRBAPE	Unigene16202_PHAlgyTERAAPE	Unigene15612_PHAlgyTDRAAPE
ORTHOMCL2773	Unigene75503_PHAlgyTJRAAPE	Unigene10591_PHAlgyTARAAPE	Unigene12155_PHAlgyTFRAAPE	Unigene10118_PHAlgyTBRAAPE	Unigene10544_PHAlgyTCRAAPE	Unigene15191_PHAlgyTHRAAPE	Unigene17450_PHAlgyTGRAAPE	Unigene57696_PHAlgyTIRBAPE	Unigene40921_PHAlgyTERAAPE	Unigene9016_PHAlgyTDRAAPE
ORTHOMCL2774	Unigene724_PHAlgyTJRAAPE	Unigene26403_PHAlgyTARAAPE	Unigene12585_PHAlgyTFRAAPE	Unigene10119_PHAlgyTBRAAPE	Unigene2750_PHAlgyTCRAAPE	Unigene11158_PHAlgyTHRAAPE	Unigene15617_PHAlgyTGRAAPE	Unigene5746_PHAlgyTIRBAPE	Unigene10551_PHAlgyTERAAPE	Unigene14673_PHAlgyTDRAAPE
ORTHOMCL2775	Unigene69682_PHAlgyTJRAAPE	Unigene10555_PHAlgyTARAAPE	Unigene42875_PHAlgyTFRAAPE	Unigene10120_PHAlgyTBRAAPE	Unigene39258_PHAlgyTCRAAPE	Unigene901_PHAlgyTHRAAPE	Unigene44519_PHAlgyTGRAAPE	Unigene57333_PHAlgyTIRBAPE	Unigene39693_PHAlgyTERAAPE	Unigene41865_PHAlgyTDRAAPE
ORTHOMCL2777	Unigene70112_PHAlgyTJRAAPE	Unigene11731_PHAlgyTARAAPE	Unigene1055_PHAlgyTFRAAPE	Unigene10121_PHAlgyTBRAAPE	Unigene7604_PHAlgyTCRAAPE	Unigene23755_PHAlgyTHRAAPE	Unigene49823_PHAlgyTGRAAPE	Unigene6708_PHAlgyTIRBAPE	Unigene11674_PHAlgyTERAAPE	Unigene42733_PHAlgyTDRAAPE
ORTHOMCL2782	Unigene70232_PHAlgyTJRAAPE	Unigene25561_PHAlgyTARAAPE	Unigene7082_PHAlgyTFRAAPE	Unigene10122_PHAlgyTBRAAPE	Unigene39105_PHAlgyTCRAAPE	Unigene22205_PHAlgyTHRAAPE	Unigene821_PHAlgyTGRAAPE	Unigene3744_PHAlgyTIRBAPE	Unigene10579_PHAlgyTERAAPE	Unigene9564_PHAlgyTDRAAPE
ORTHOMCL2784	Unigene71918_PHAlgyTJRAAPE	Unigene12869_PHAlgyTARAAPE	Unigene45142_PHAlgyTFRAAPE	Unigene10123_PHAlgyTBRAAPE	Unigene10582_PHAlgyTCRAAPE	Unigene13589_PHAlgyTHRAAPE	Unigene11943_PHAlgyTGRAAPE	Unigene59261_PHAlgyTIRBAPE	Unigene39998_PHAlgyTERAAPE	Unigene39338_PHAlgyTDRAAPE
ORTHOMCL2785	Unigene72416_PHAlgyTJRAAPE	Unigene10731_PHAlgyTARAAPE	Unigene42766_PHAlgyTFRAAPE	Unigene10124_PHAlgyTBRAAPE	Unigene15769_PHAlgyTCRAAPE	Unigene11545_PHAlgyTHRAAPE	Unigene47803_PHAlgyTGRAAPE	Unigene11109_PHAlgyTIRBAPE	Unigene11804_PHAlgyTERAAPE	Unigene10582_PHAlgyTDRAAPE
ORTHOMCL2787	Unigene1059_PHAlgyTJRAAPE	Unigene26683_PHAlgyTARAAPE	Unigene11050_PHAlgyTFRAAPE	Unigene10125_PHAlgyTBRAAPE	Unigene4950_PHAlgyTCRAAPE	Unigene92_PHAlgyTHRAAPE	Unigene48719_PHAlgyTGRAAPE	Unigene6921_PHAlgyTIRBAPE	Unigene6126_PHAlgyTERAAPE	Unigene1072_PHAlgyTDRAAPE
ORTHOMCL2788	Unigene2993_PHAlgyTJRAAPE	Unigene4679_PHAlgyTARAAPE	Unigene11316_PHAlgyTFRAAPE	Unigene10126_PHAlgyTBRAAPE	Unigene39762_PHAlgyTCRAAPE	Unigene15539_PHAlgyTHRAAPE	Unigene17006_PHAlgyTGRAAPE	Unigene10600_PHAlgyTIRBAPE	Unigene15902_PHAlgyTERAAPE	Unigene42003_PHAlgyTDRAAPE
ORTHOMCL2789	Unigene73998_PHAlgyTJRAAPE	Unigene25955_PHAlgyTARAAPE	Unigene42656_PHAlgyTFRAAPE	Unigene10127_PHAlgyTBRAAPE	Unigene795_PHAlgyTCRAAPE	Unigene78800_PHAlgyTHRAAPE	Unigene4290_PHAlgyTGRAAPE	Unigene60245_PHAlgyTIRBAPE	Unigene16479_PHAlgyTERAAPE	Unigene648_PHAlgyTDRAAPE
ORTHOMCL2792	Unigene69550_PHAlgyTJRAAPE	Unigene445_PHAlgyTARAAPE	Unigene11511_PHAlgyTFRAAPE	Unigene10128_PHAlgyTBRAAPE	Unigene17196_PHAlgyTCRAAPE	Unigene10605_PHAlgyTHRAAPE	Unigene15918_PHAlgyTGRAAPE	Unigene59656_PHAlgyTIRBAPE	Unigene15576_PHAlgyTERAAPE	Unigene13953_PHAlgyTDRAAPE
ORTHOMCL2793	Unigene10605_PHAlgyTJRAAPE	Unigene27475_PHAlgyTARAAPE	Unigene11936_PHAlgyTFRAAPE	Unigene10129_PHAlgyTBRAAPE	Unigene40439_PHAlgyTCRAAPE	Unigene6777_PHAlgyTHRAAPE	Unigene19322_PHAlgyTGRAAPE	Unigene56097_PHAlgyTIRBAPE	Unigene40840_PHAlgyTERAAPE	Unigene3287_PHAlgyTDRAAPE
ORTHOMCL2794	Unigene5098_PHAlgyTJRAAPE	Unigene4348_PHAlgyTARAAPE	Unigene47168_PHAlgyTFRAAPE	Unigene10130_PHAlgyTBRAAPE	Unigene2245_PHAlgyTCRAAPE	Unigene22742_PHAlgyTHRAAPE	Unigene8489_PHAlgyTGRAAPE	Unigene8645_PHAlgyTIRBAPE	Unigene9752_PHAlgyTERAAPE	Unigene10609_PHAlgyTDRAAPE
ORTHOMCL2795	Unigene9824_PHAlgyTJRAAPE	Unigene25837_PHAlgyTARAAPE	Unigene5823_PHAlgyTFRAAPE	Unigene10131_PHAlgyTBRAAPE	Unigene17155_PHAlgyTCRAAPE	Unigene10617_PHAlgyTHRAAPE	Unigene12042_PHAlgyTGRAAPE	Unigene7884_PHAlgyTIRBAPE	Unigene8458_PHAlgyTERAAPE	Unigene41349_PHAlgyTDRAAPE
ORTHOMCL2798	Unigene70918_PHAlgyTJRAAPE	Unigene8250_PHAlgyTARAAPE	Unigene10633_PHAlgyTFRAAPE	Unigene10132_PHAlgyTBRAAPE	Unigene12973_PHAlgyTCRAAPE	Unigene13701_PHAlgyTHRAAPE	Unigene18469_PHAlgyTGRAAPE	Unigene56175_PHAlgyTIRBAPE	Unigene1149_PHAlgyTERAAPE	Unigene11538_PHAlgyTDRAAPE
ORTHOMCL2802	Unigene10652_PHAlgyTJRAAPE	Unigene503_PHAlgyTARAAPE	Unigene41610_PHAlgyTFRAAPE	Unigene10133_PHAlgyTBRAAPE	Unigene17965_PHAlgyTCRAAPE	Unigene22778_PHAlgyTHRAAPE	Unigene18114_PHAlgyTGRAAPE	Unigene54936_PHAlgyTIRBAPE	Unigene8914_PHAlgyTERAAPE	Unigene42500_PHAlgyTDRAAPE
ORTHOMCL2803	Unigene10655_PHAlgyTJRAAPE	Unigene4653_PHAlgyTARAAPE	Unigene45198_PHAlgyTFRAAPE	Unigene10134_PHAlgyTBRAAPE	Unigene18033_PHAlgyTCRAAPE	Unigene77930_PHAlgyTHRAAPE	Unigene12960_PHAlgyTGRAAPE	Unigene57391_PHAlgyTIRBAPE	Unigene12561_PHAlgyTERAAPE	Unigene42036_PHAlgyTDRAAPE
ORTHOMCL2804	Unigene75448_PHAlgyTJRAAPE	Unigene13265_PHAlgyTARAAPE	Unigene8364_PHAlgyTFRAAPE	Unigene10135_PHAlgyTBRAAPE	Unigene14374_PHAlgyTCRAAPE	Unigene22920_PHAlgyTHRAAPE	Unigene18613_PHAlgyTGRAAPE	Unigene60325_PHAlgyTIRBAPE	Unigene6_PHAlgyTERAAPE	Unigene2987_PHAlgyTDRAAPE
ORTHOMCL2807	Unigene10666_PHAlgyTJRAAPE	Unigene11157_PHAlgyTARAAPE	Unigene64_PHAlgyTFRAAPE	Unigene10136_PHAlgyTBRAAPE	Unigene41770_PHAlgyTCRAAPE	Unigene77479_PHAlgyTHRAAPE	Unigene12610_PHAlgyTGRAAPE	Unigene59894_PHAlgyTIRBAPE	Unigene16829_PHAlgyTERAAPE	Unigene39415_PHAlgyTDRAAPE
ORTHOMCL2811	Unigene75460_PHAlgyTJRAAPE	Unigene14011_PHAlgyTARAAPE	Unigene10687_PHAlgyTFRAAPE	Unigene10137_PHAlgyTBRAAPE	Unigene13489_PHAlgyTCRAAPE	Unigene801_PHAlgyTHRAAPE	Unigene49572_PHAlgyTGRAAPE	Unigene2170_PHAlgyTIRBAPE	Unigene8722_PHAlgyTERAAPE	Unigene3852_PHAlgyTDRAAPE
ORTHOMCL2816	Unigene7772_PHAlgyTJRAAPE	Unigene1469_PHAlgyTARAAPE	Unigene10698_PHAlgyTFRAAPE	Unigene10138_PHAlgyTBRAAPE	Unigene5960_PHAlgyTCRAAPE	Unigene9629_PHAlgyTHRAAPE	Unigene14525_PHAlgyTGRAAPE	Unigene58919_PHAlgyTIRBAPE	Unigene40408_PHAlgyTERAAPE	Unigene15427_PHAlgyTDRAAPE
ORTHOMCL2817	Unigene73336_PHAlgyTJRAAPE	Unigene4795_PHAlgyTARAAPE	Unigene10947_PHAlgyTFRAAPE	Unigene10139_PHAlgyTBRAAPE	Unigene42072_PHAlgyTCRAAPE	Unigene4635_PHAlgyTHRAAPE	Unigene16062_PHAlgyTGRAAPE	Unigene10698_PHAlgyTIRBAPE	Unigene4247_PHAlgyTERAAPE	Unigene13618_PHAlgyTDRAAPE
ORTHOMCL2822	Unigene69301_PHAlgyTJRAAPE	Unigene10711_PHAlgyTARAAPE	Unigene46409_PHAlgyTFRAAPE	Unigene10140_PHAlgyTBRAAPE	Unigene40869_PHAlgyTCRAAPE	Unigene77702_PHAlgyTHRAAPE	Unigene49516_PHAlgyTGRAAPE	Unigene58762_PHAlgyTIRBAPE	Unigene40344_PHAlgyTERAAPE	Unigene40979_PHAlgyTDRAAPE
ORTHOMCL2823	Unigene7432_PHAlgyTJRAAPE	Unigene5349_PHAlgyTARAAPE	Unigene8774_PHAlgyTFRAAPE	Unigene10141_PHAlgyTBRAAPE	Unigene7578_PHAlgyTCRAAPE	Unigene75216_PHAlgyTHRAAPE	Unigene15514_PHAlgyTGRAAPE	Unigene10714_PHAlgyTIRBAPE	Unigene38925_PHAlgyTERAAPE	Unigene15516_PHAlgyTDRAAPE
ORTHOMCL2824	Unigene6231_PHAlgyTJRAAPE	Unigene8716_PHAlgyTARAAPE	Unigene45911_PHAlgyTFRAAPE	Unigene10142_PHAlgyTBRAAPE	Unigene10715_PHAlgyTCRAAPE	Unigene77629_PHAlgyTHRAAPE	Unigene47879_PHAlgyTGRAAPE	Unigene57797_PHAlgyTIRBAPE	Unigene13712_PHAlgyTERAAPE	Unigene12887_PHAlgyTDRAAPE
ORTHOMCL2826	Unigene10716_PHAlgyTJRAAPE	Unigene8562_PHAlgyTARAAPE	Unigene12017_PHAlgyTFRAAPE	Unigene10143_PHAlgyTBRAAPE	Unigene41923_PHAlgyTCRAAPE	Unigene78048_PHAlgyTHRAAPE	Unigene49211_PHAlgyTGRAAPE	Unigene5687_PHAlgyTIRBAPE	Unigene40101_PHAlgyTERAAPE	Unigene15209_PHAlgyTDRAAPE
ORTHOMCL2827	Unigene10720_PHAlgyTJRAAPE	Unigene8364_PHAlgyTARAAPE	Unigene44719_PHAlgyTFRAAPE	Unigene10144_PHAlgyTBRAAPE	Unigene36557_PHAlgyTCRAAPE	Unigene14742_PHAlgyTHRAAPE	Unigene3461_PHAlgyTGRAAPE	Unigene60347_PHAlgyTIRBAPE	Unigene15795_PHAlgyTERAAPE	Unigene8112_PHAlgyTDRAAPE
ORTHOMCL2831	Unigene72507_PHAlgyTJRAAPE	Unigene25969_PHAlgyTARAAPE	Unigene45565_PHAlgyTFRAAPE	Unigene10145_PHAlgyTBRAAPE	Unigene37200_PHAlgyTCRAAPE	Unigene77169_PHAlgyTHRAAPE	Unigene48241_PHAlgyTGRAAPE	Unigene10739_PHAlgyTIRBAPE	Unigene38845_PHAlgyTERAAPE	Unigene40230_PHAlgyTDRAAPE
ORTHOMCL2832	Unigene69426_PHAlgyTJRAAPE	Unigene13622_PHAlgyTARAAPE	Unigene11463_PHAlgyTFRAAPE	Unigene10146_PHAlgyTBRAAPE	Unigene42132_PHAlgyTCRAAPE	Unigene78987_PHAlgyTHRAAPE	Unigene49809_PHAlgyTGRAAPE	Unigene59898_PHAlgyTIRBAPE	Unigene8289_PHAlgyTERAAPE	Unigene15198_PHAlgyTDRAAPE
ORTHOMCL2834	Unigene10747_PHAlgyTJRAAPE	Unigene9748_PHAlgyTARAAPE	Unigene1725_PHAlgyTFRAAPE	Unigene10147_PHAlgyTBRAAPE	Unigene13818_PHAlgyTCRAAPE	Unigene4216_PHAlgyTHRAAPE	Unigene8744_PHAlgyTGRAAPE	Unigene58796_PHAlgyTIRBAPE	Unigene5866_PHAlgyTERAAPE	Unigene41949_PHAlgyTDRAAPE
ORTHOMCL2838	Unigene71262_PHAlgyTJRAAPE	Unigene26552_PHAlgyTARAAPE	Unigene2157_PHAlgyTFRAAPE	Unigene10148_PHAlgyTBRAAPE	Unigene1878_PHAlgyTCRAAPE	Unigene79094_PHAlgyTHRAAPE	Unigene46571_PHAlgyTGRAAPE	Unigene10754_PHAlgyTIRBAPE	Unigene40672_PHAlgyTERAAPE	Unigene14391_PHAlgyTDRAAPE
ORTHOMCL2842	Unigene69003_PHAlgyTJRAAPE	Unigene8498_PHAlgyTARAAPE	Unigene10763_PHAlgyTFRAAPE	Unigene10149_PHAlgyTBRAAPE	Unigene40836_PHAlgyTCRAAPE	Unigene77257_PHAlgyTHRAAPE	Unigene46567_PHAlgyTGRAAPE	Unigene56644_PHAlgyTIRBAPE	Unigene40380_PHAlgyTERAAPE	Unigene15045_PHAlgyTDRAAPE
ORTHOMCL2844	Unigene75153_PHAlgyTJRAAPE	Unigene7031_PHAlgyTARAAPE	Unigene11240_PHAlgyTFRAAPE	Unigene10150_PHAlgyTBRAAPE	Unigene10766_PHAlgyTCRAAPE	Unigene17028_PHAlgyTHRAAPE	Unigene7558_PHAlgyTGRAAPE	Unigene9849_PHAlgyTIRBAPE	Unigene14623_PHAlgyTERAAPE	Unigene553_PHAlgyTDRAAPE
ORTHOMCL2847	Unigene8730_PHAlgyTJRAAPE	Unigene1816_PHAlgyTARAAPE	Unigene46321_PHAlgyTFRAAPE	Unigene10151_PHAlgyTBRAAPE	Unigene3819_PHAlgyTCRAAPE	Unigene77094_PHAlgyTHRAAPE	Unigene12961_PHAlgyTGRAAPE	Unigene5624_PHAlgyTIRBAPE	Unigene7444_PHAlgyTERAAPE	Unigene14814_PHAlgyTDRAAPE
ORTHOMCL2854	Unigene8152_PHAlgyTJRAAPE	Unigene4086_PHAlgyTARAAPE	Unigene12166_PHAlgyTFRAAPE	Unigene10152_PHAlgyTBRAAPE	Unigene4951_PHAlgyTCRAAPE	Unigene7427_PHAlgyTHRAAPE	Unigene1262_PHAlgyTGRAAPE	Unigene10810_PHAlgyTIRBAPE	Unigene11424_PHAlgyTERAAPE	Unigene15184_PHAlgyTDRAAPE
ORTHOMCL2857	Unigene71630_PHAlgyTJRAAPE	Unigene25900_PHAlgyTARAAPE	Unigene9833_PHAlgyTFRAAPE	Unigene10153_PHAlgyTBRAAPE	Unigene40715_PHAlgyTCRAAPE	Unigene74729_PHAlgyTHRAAPE	Unigene10820_PHAlgyTGRAAPE	Unigene57619_PHAlgyTIRBAPE	Unigene4150_PHAlgyTERAAPE	Unigene38118_PHAlgyTDRAAPE
ORTHOMCL2859	Unigene67501_PHAlgyTJRAAPE	Unigene10827_PHAlgyTARAAPE	Unigene47211_PHAlgyTFRAAPE	Unigene10154_PHAlgyTBRAAPE	Unigene16293_PHAlgyTCRAAPE	Unigene8392_PHAlgyTHRAAPE	Unigene48362_PHAlgyTGRAAPE	Unigene55977_PHAlgyTIRBAPE	Unigene7066_PHAlgyTERAAPE	Unigene8379_PHAlgyTDRAAPE
ORTHOMCL2861	Unigene73069_PHAlgyTJRAAPE	Unigene13166_PHAlgyTARAAPE	Unigene47414_PHAlgyTFRAAPE	Unigene10155_PHAlgyTBRAAPE	Unigene11044_PHAlgyTCRAAPE	Unigene12724_PHAlgyTHRAAPE	Unigene13305_PHAlgyTGRAAPE	Unigene11400_PHAlgyTIRBAPE	Unigene40973_PHAlgyTERAAPE	Unigene10834_PHAlgyTDRAAPE
ORTHOMCL2864	Unigene1270_PHAlgyTJRAAPE	Unigene8298_PHAlgyTARAAPE	Unigene1317_PHAlgyTFRAAPE	Unigene10156_PHAlgyTBRAAPE	Unigene42092_PHAlgyTCRAAPE	Unigene23447_PHAlgyTHRAAPE	Unigene1469_PHAlgyTGRAAPE	Unigene58706_PHAlgyTIRBAPE	Unigene2457_PHAlgyTERAAPE	Unigene8214_PHAlgyTDRAAPE
ORTHOMCL2871	Unigene2622_PHAlgyTJRAAPE	Unigene10867_PHAlgyTARAAPE	Unigene1599_PHAlgyTFRAAPE	Unigene10157_PHAlgyTBRAAPE	Unigene40965_PHAlgyTCRAAPE	Unigene76113_PHAlgyTHRAAPE	Unigene17094_PHAlgyTGRAAPE	Unigene8625_PHAlgyTIRBAPE	Unigene15642_PHAlgyTERAAPE	Unigene3272_PHAlgyTDRAAPE
ORTHOMCL2873	Unigene10876_PHAlgyTJRAAPE	Unigene12663_PHAlgyTARAAPE	Unigene8427_PHAlgyTFRAAPE	Unigene10158_PHAlgyTBRAAPE	Unigene5732_PHAlgyTCRAAPE	Unigene78925_PHAlgyTHRAAPE	Unigene17028_PHAlgyTGRAAPE	Unigene58104_PHAlgyTIRBAPE	Unigene40836_PHAlgyTERAAPE	Unigene15529_PHAlgyTDRAAPE
ORTHOMCL2874	Unigene10880_PHAlgyTJRAAPE	Unigene10971_PHAlgyTARAAPE	Unigene5830_PHAlgyTFRAAPE	Unigene10159_PHAlgyTBRAAPE	Unigene858_PHAlgyTCRAAPE	Unigene78561_PHAlgyTHRAAPE	Unigene48855_PHAlgyTGRAAPE	Unigene59790_PHAlgyTIRBAPE	Unigene39103_PHAlgyTERAAPE	Unigene8918_PHAlgyTDRAAPE
ORTHOMCL2881	Unigene71767_PHAlgyTJRAAPE	Unigene26953_PHAlgyTARAAPE	Unigene43793_PHAlgyTFRAAPE	Unigene10160_PHAlgyTBRAAPE	Unigene10915_PHAlgyTCRAAPE	Unigene20067_PHAlgyTHRAAPE	Unigene17531_PHAlgyTGRAAPE	Unigene56029_PHAlgyTIRBAPE	Unigene38324_PHAlgyTERAAPE	Unigene41496_PHAlgyTDRAAPE
ORTHOMCL2883	Unigene69525_PHAlgyTJRAAPE	Unigene2777_PHAlgyTARAAPE	Unigene10919_PHAlgyTFRAAPE	Unigene10161_PHAlgyTBRAAPE	Unigene15814_PHAlgyTCRAAPE	Unigene15510_PHAlgyTHRAAPE	Unigene14359_PHAlgyTGRAAPE	Unigene11045_PHAlgyTIRBAPE	Unigene7445_PHAlgyTERAAPE	Unigene14670_PHAlgyTDRAAPE
ORTHOMCL2884	Unigene74558_PHAlgyTJRAAPE	Unigene10921_PHAlgyTARAAPE	Unigene11346_PHAlgyTFRAAPE	Unigene10162_PHAlgyTBRAAPE	Unigene13912_PHAlgyTCRAAPE	Unigene3454_PHAlgyTHRAAPE	Unigene5671_PHAlgyTGRAAPE	Unigene60122_PHAlgyTIRBAPE	Unigene15667_PHAlgyTERAAPE	Unigene42325_PHAlgyTDRAAPE
ORTHOMCL2885	Unigene73587_PHAlgyTJRAAPE	Unigene2955_PHAlgyTARAAPE	Unigene3924_PHAlgyTFRAAPE	Unigene10163_PHAlgyTBRAAPE	Unigene39949_PHAlgyTCRAAPE	Unigene78643_PHAlgyTHRAAPE	Unigene18770_PHAlgyTGRAAPE	Unigene58522_PHAlgyTIRBAPE	Unigene3833_PHAlgyTERAAPE	Unigene10926_PHAlgyTDRAAPE
ORTHOMCL2886	Unigene75299_PHAlgyTJRAAPE	Unigene25409_PHAlgyTARAAPE	Unigene46840_PHAlgyTFRAAPE	Unigene10164_PHAlgyTBRAAPE	Unigene1236_PHAlgyTCRAAPE	Unigene22995_PHAlgyTHRAAPE	Unigene18727_PHAlgyTGRAAPE	Unigene10926_PHAlgyTIRBAPE	Unigene14894_PHAlgyTERAAPE	Unigene15241_PHAlgyTDRAAPE
ORTHOMCL2887	Unigene71110_PHAlgyTJRAAPE	Unigene2428_PHAlgyTARAAPE	Unigene43032_PHAlgyTFRAAPE	Unigene10165_PHAlgyTBRAAPE	Unigene10927_PHAlgyTCRAAPE	Unigene73146_PHAlgyTHRAAPE	Unigene44176_PHAlgyTGRAAPE	Unigene4014_PHAlgyTIRBAPE	Unigene38002_PHAlgyTERAAPE	Unigene42812_PHAlgyTDRAAPE
ORTHOMCL2888	Unigene74417_PHAlgyTJRAAPE	Unigene10930_PHAlgyTARAAPE	Unigene46022_PHAlgyTFRAAPE	Unigene10166_PHAlgyTBRAAPE	Unigene41706_PHAlgyTCRAAPE	Unigene78707_PHAlgyTHRAAPE	Unigene9671_PHAlgyTGRAAPE	Unigene59272_PHAlgyTIRBAPE	Unigene14927_PHAlgyTERAAPE	Unigene12515_PHAlgyTDRAAPE
ORTHOMCL2890	Unigene71123_PHAlgyTJRAAPE	Unigene9741_PHAlgyTARAAPE	Unigene46337_PHAlgyTFRAAPE	Unigene10167_PHAlgyTBRAAPE	Unigene16424_PHAlgyTCRAAPE	Unigene74292_PHAlgyTHRAAPE	Unigene12386_PHAlgyTGRAAPE	Unigene10936_PHAlgyTIRBAPE	Unigene6807_PHAlgyTERAAPE	Unigene42159_PHAlgyTDRAAPE
ORTHOMCL2895	Unigene10951_PHAlgyTJRAAPE	Unigene9968_PHAlgyTARAAPE	Unigene12476_PHAlgyTFRAAPE	Unigene10168_PHAlgyTBRAAPE	Unigene12106_PHAlgyTCRAAPE	Unigene78484_PHAlgyTHRAAPE	Unigene11785_PHAlgyTGRAAPE	Unigene9809_PHAlgyTIRBAPE	Unigene40937_PHAlgyTERAAPE	Unigene9636_PHAlgyTDRAAPE
ORTHOMCL2899	Unigene75425_PHAlgyTJRAAPE	Unigene222_PHAlgyTARAAPE	Unigene10954_PHAlgyTFRAAPE	Unigene10169_PHAlgyTBRAAPE	Unigene9465_PHAlgyTCRAAPE	Unigene22530_PHAlgyTHRAAPE	Unigene50001_PHAlgyTGRAAPE	Unigene60037_PHAlgyTIRBAPE	Unigene13694_PHAlgyTERAAPE	Unigene3673_PHAlgyTDRAAPE
ORTHOMCL2901	Unigene75687_PHAlgyTJRAAPE	Unigene6654_PHAlgyTARAAPE	Unigene46446_PHAlgyTFRAAPE	Unigene10170_PHAlgyTBRAAPE	Unigene8647_PHAlgyTCRAAPE	Unigene22870_PHAlgyTHRAAPE	Unigene50027_PHAlgyTGRAAPE	Unigene59945_PHAlgyTIRBAPE	Unigene10966_PHAlgyTERAAPE	Unigene15135_PHAlgyTDRAAPE
ORTHOMCL2904	Unigene74841_PHAlgyTJRAAPE	Unigene26035_PHAlgyTARAAPE	Unigene44757_PHAlgyTFRAAPE	Unigene10171_PHAlgyTBRAAPE	Unigene13577_PHAlgyTCRAAPE	Unigene23553_PHAlgyTHRAAPE	Unigene11367_PHAlgyTGRAAPE	Unigene59223_PHAlgyTIRBAPE	Unigene9193_PHAlgyTERAAPE	Unigene40531_PHAlgyTDRAAPE
ORTHOMCL2906	Unigene75146_PHAlgyTJRAAPE	Unigene13904_PHAlgyTARAAPE	Unigene46931_PHAlgyTFRAAPE	Unigene10172_PHAlgyTBRAAPE	Unigene41703_PHAlgyTCRAAPE	Unigene78990_PHAlgyTHRAAPE	Unigene47577_PHAlgyTGRAAPE	Unigene10985_PHAlgyTIRBAPE	Unigene40288_PHAlgyTERAAPE	Unigene42464_PHAlgyTDRAAPE
ORTHOMCL2907	Unigene71681_PHAlgyTJRAAPE	Unigene26366_PHAlgyTARAAPE	Unigene46294_PHAlgyTFRAAPE	Unigene10173_PHAlgyTBRAAPE	Unigene16535_PHAlgyTCRAAPE	Unigene15305_PHAlgyTHRAAPE	Unigene10986_PHAlgyTGRAAPE	Unigene59878_PHAlgyTIRBAPE	Unigene38467_PHAlgyTERAAPE	Unigene42166_PHAlgyTDRAAPE
ORTHOMCL2909	Unigene75427_PHAlgyTJRAAPE	Unigene10999_PHAlgyTARAAPE	Unigene10993_PHAlgyTFRAAPE	Unigene10174_PHAlgyTBRAAPE	Unigene6845_PHAlgyTCRAAPE	Unigene22881_PHAlgyTHRAAPE	Unigene49781_PHAlgyTGRAAPE	Unigene60242_PHAlgyTIRBAPE	Unigene4461_PHAlgyTERAAPE	Unigene42819_PHAlgyTDRAAPE
ORTHOMCL2910	Unigene71563_PHAlgyTJRAAPE	Unigene1764_PHAlgyTARAAPE	Unigene7451_PHAlgyTFRAAPE	Unigene10175_PHAlgyTBRAAPE	Unigene18445_PHAlgyTCRAAPE	Unigene77595_PHAlgyTHRAAPE	Unigene3567_PHAlgyTGRAAPE	Unigene10994_PHAlgyTIRBAPE	Unigene3242_PHAlgyTERAAPE	Unigene13231_PHAlgyTDRAAPE
ORTHOMCL2914	Unigene8623_PHAlgyTJRAAPE	Unigene12651_PHAlgyTARAAPE	Unigene11861_PHAlgyTFRAAPE	Unigene10176_PHAlgyTBRAAPE	Unigene12899_PHAlgyTCRAAPE	Unigene79052_PHAlgyTHRAAPE	Unigene7235_PHAlgyTGRAAPE	Unigene11010_PHAlgyTIRBAPE	Unigene40387_PHAlgyTERAAPE	Unigene41654_PHAlgyTDRAAPE
ORTHOMCL2919	Unigene9342_PHAlgyTJRAAPE	Unigene11023_PHAlgyTARAAPE	Unigene11266_PHAlgyTFRAAPE	Unigene10177_PHAlgyTBRAAPE	Unigene41721_PHAlgyTCRAAPE	Unigene72698_PHAlgyTHRAAPE	Unigene49414_PHAlgyTGRAAPE	Unigene11240_PHAlgyTIRBAPE	Unigene5475_PHAlgyTERAAPE	Unigene15243_PHAlgyTDRAAPE
ORTHOMCL2927	Unigene11071_PHAlgyTJRAAPE	Unigene27075_PHAlgyTARAAPE	Unigene45586_PHAlgyTFRAAPE	Unigene10178_PHAlgyTBRAAPE	Unigene18103_PHAlgyTCRAAPE	Unigene21308_PHAlgyTHRAAPE	Unigene49007_PHAlgyTGRAAPE	Unigene59670_PHAlgyTIRBAPE	Unigene38352_PHAlgyTERAAPE	Unigene42243_PHAlgyTDRAAPE
ORTHOMCL2928	Unigene4341_PHAlgyTJRAAPE	Unigene9865_PHAlgyTARAAPE	Unigene5021_PHAlgyTFRAAPE	Unigene10179_PHAlgyTBRAAPE	Unigene18430_PHAlgyTCRAAPE	Unigene21945_PHAlgyTHRAAPE	Unigene12833_PHAlgyTGRAAPE	Unigene11079_PHAlgyTIRBAPE	Unigene13217_PHAlgyTERAAPE	Unigene14403_PHAlgyTDRAAPE
ORTHOMCL2929	Unigene9801_PHAlgyTJRAAPE	Unigene26944_PHAlgyTARAAPE	Unigene7341_PHAlgyTFRAAPE	Unigene10180_PHAlgyTBRAAPE	Unigene9060_PHAlgyTCRAAPE	Unigene22878_PHAlgyTHRAAPE	Unigene12614_PHAlgyTGRAAPE	Unigene11081_PHAlgyTIRBAPE	Unigene14472_PHAlgyTERAAPE	Unigene42716_PHAlgyTDRAAPE
ORTHOMCL2933	Unigene70961_PHAlgyTJRAAPE	Unigene26592_PHAlgyTARAAPE	Unigene12527_PHAlgyTFRAAPE	Unigene10181_PHAlgyTBRAAPE	Unigene14150_PHAlgyTCRAAPE	Unigene77847_PHAlgyTHRAAPE	Unigene13633_PHAlgyTGRAAPE	Unigene9655_PHAlgyTIRBAPE	Unigene11096_PHAlgyTERAAPE	Unigene41585_PHAlgyTDRAAPE
ORTHOMCL2934	Unigene66329_PHAlgyTJRAAPE	Unigene3012_PHAlgyTARAAPE	Unigene12246_PHAlgyTFRAAPE	Unigene10182_PHAlgyTBRAAPE	Unigene16471_PHAlgyTCRAAPE	Unigene621_PHAlgyTHRAAPE	Unigene2057_PHAlgyTGRAAPE	Unigene56805_PHAlgyTIRBAPE	Unigene4135_PHAlgyTERAAPE	Unigene13017_PHAlgyTDRAAPE
ORTHOMCL2938	Unigene74471_PHAlgyTJRAAPE	Unigene14019_PHAlgyTARAAPE	Unigene41410_PHAlgyTFRAAPE	Unigene10183_PHAlgyTBRAAPE	Unigene6944_PHAlgyTCRAAPE	Unigene11118_PHAlgyTHRAAPE	Unigene48849_PHAlgyTGRAAPE	Unigene9547_PHAlgyTIRBAPE	Unigene40409_PHAlgyTERAAPE	Unigene42765_PHAlgyTDRAAPE
ORTHOMCL2939	Unigene8439_PHAlgyTJRAAPE	Unigene13193_PHAlgyTARAAPE	Unigene43063_PHAlgyTFRAAPE	Unigene10184_PHAlgyTBRAAPE	Unigene40487_PHAlgyTCRAAPE	Unigene8677_PHAlgyTHRAAPE	Unigene47156_PHAlgyTGRAAPE	Unigene6976_PHAlgyTIRBAPE	Unigene13898_PHAlgyTERAAPE	Unigene11119_PHAlgyTDRAAPE
ORTHOMCL2941	Unigene11123_PHAlgyTJRAAPE	Unigene3804_PHAlgyTARAAPE	Unigene46144_PHAlgyTFRAAPE	Unigene10185_PHAlgyTBRAAPE	Unigene99_PHAlgyTCRAAPE	Unigene77826_PHAlgyTHRAAPE	Unigene12216_PHAlgyTGRAAPE	Unigene3750_PHAlgyTIRBAPE	Unigene9401_PHAlgyTERAAPE	Unigene7228_PHAlgyTDRAAPE
ORTHOMCL2943	Unigene72458_PHAlgyTJRAAPE	Unigene25598_PHAlgyTARAAPE	Unigene45459_PHAlgyTFRAAPE	Unigene10186_PHAlgyTBRAAPE	Unigene40793_PHAlgyTCRAAPE	Unigene76018_PHAlgyTHRAAPE	Unigene48057_PHAlgyTGRAAPE	Unigene11125_PHAlgyTIRBAPE	Unigene16428_PHAlgyTERAAPE	Unigene41599_PHAlgyTDRAAPE
ORTHOMCL2944	Unigene71223_PHAlgyTJRAAPE	Unigene26442_PHAlgyTARAAPE	Unigene4415_PHAlgyTFRAAPE	Unigene10187_PHAlgyTBRAAPE	Unigene41896_PHAlgyTCRAAPE	Unigene79097_PHAlgyTHRAAPE	Unigene13697_PHAlgyTGRAAPE	Unigene11136_PHAlgyTIRBAPE	Unigene16243_PHAlgyTERAAPE	Unigene13346_PHAlgyTDRAAPE
ORTHOMCL2945	Unigene11140_PHAlgyTJRAAPE	Unigene12670_PHAlgyTARAAPE	Unigene6037_PHAlgyTFRAAPE	Unigene10188_PHAlgyTBRAAPE	Unigene41921_PHAlgyTCRAAPE	Unigene23418_PHAlgyTHRAAPE	Unigene11614_PHAlgyTGRAAPE	Unigene58421_PHAlgyTIRBAPE	Unigene40528_PHAlgyTERAAPE	Unigene7036_PHAlgyTDRAAPE
ORTHOMCL2946	Unigene75348_PHAlgyTJRAAPE	Unigene27064_PHAlgyTARAAPE	Unigene2914_PHAlgyTFRAAPE	Unigene10189_PHAlgyTBRAAPE	Unigene6322_PHAlgyTCRAAPE	Unigene22532_PHAlgyTHRAAPE	Unigene18515_PHAlgyTGRAAPE	Unigene11142_PHAlgyTIRBAPE	Unigene175_PHAlgyTERAAPE	Unigene42785_PHAlgyTDRAAPE
ORTHOMCL2947	Unigene11143_PHAlgyTJRAAPE	Unigene27481_PHAlgyTARAAPE	Unigene5124_PHAlgyTFRAAPE	Unigene10190_PHAlgyTBRAAPE	Unigene42280_PHAlgyTCRAAPE	Unigene79404_PHAlgyTHRAAPE	Unigene49932_PHAlgyTGRAAPE	Unigene55956_PHAlgyTIRBAPE	Unigene40535_PHAlgyTERAAPE	Unigene5505_PHAlgyTDRAAPE
ORTHOMCL2949	Unigene540_PHAlgyTJRAAPE	Unigene5629_PHAlgyTARAAPE	Unigene45688_PHAlgyTFRAAPE	Unigene10191_PHAlgyTBRAAPE	Unigene17657_PHAlgyTCRAAPE	Unigene2656_PHAlgyTHRAAPE	Unigene14777_PHAlgyTGRAAPE	Unigene3549_PHAlgyTIRBAPE	Unigene9548_PHAlgyTERAAPE	Unigene12791_PHAlgyTDRAAPE
ORTHOMCL2952	Unigene72483_PHAlgyTJRAAPE	Unigene2790_PHAlgyTARAAPE	Unigene11162_PHAlgyTFRAAPE	Unigene10192_PHAlgyTBRAAPE	Unigene42032_PHAlgyTCRAAPE	Unigene11239_PHAlgyTHRAAPE	Unigene18866_PHAlgyTGRAAPE	Unigene6023_PHAlgyTIRBAPE	Unigene39932_PHAlgyTERAAPE	Unigene4056_PHAlgyTDRAAPE
ORTHOMCL2953	Unigene6426_PHAlgyTJRAAPE	Unigene25589_PHAlgyTARAAPE	Unigene45583_PHAlgyTFRAAPE	Unigene10193_PHAlgyTBRAAPE	Unigene13579_PHAlgyTCRAAPE	Unigene2005_PHAlgyTHRAAPE	Unigene17827_PHAlgyTGRAAPE	Unigene916_PHAlgyTIRBAPE	Unigene11272_PHAlgyTERAAPE	Unigene40098_PHAlgyTDRAAPE
ORTHOMCL2955	Unigene6183_PHAlgyTJRAAPE	Unigene11177_PHAlgyTARAAPE	Unigene44603_PHAlgyTFRAAPE	Unigene10194_PHAlgyTBRAAPE	Unigene41967_PHAlgyTCRAAPE	Unigene11205_PHAlgyTHRAAPE	Unigene7716_PHAlgyTGRAAPE	Unigene58870_PHAlgyTIRBAPE	Unigene536_PHAlgyTERAAPE	Unigene12449_PHAlgyTDRAAPE
ORTHOMCL2958	Unigene73648_PHAlgyTJRAAPE	Unigene6006_PHAlgyTARAAPE	Unigene9875_PHAlgyTFRAAPE	Unigene10195_PHAlgyTBRAAPE	Unigene15601_PHAlgyTCRAAPE	Unigene76537_PHAlgyTHRAAPE	Unigene16580_PHAlgyTGRAAPE	Unigene54217_PHAlgyTIRBAPE	Unigene11188_PHAlgyTERAAPE	Unigene512_PHAlgyTDRAAPE
ORTHOMCL2962	Unigene74642_PHAlgyTJRAAPE	Unigene11195_PHAlgyTARAAPE	Unigene12097_PHAlgyTFRAAPE	Unigene10196_PHAlgyTBRAAPE	Unigene1667_PHAlgyTCRAAPE	Unigene78386_PHAlgyTHRAAPE	Unigene49003_PHAlgyTGRAAPE	Unigene60097_PHAlgyTIRBAPE	Unigene4317_PHAlgyTERAAPE	Unigene42151_PHAlgyTDRAAPE
ORTHOMCL2963	Unigene72142_PHAlgyTJRAAPE	Unigene5138_PHAlgyTARAAPE	Unigene11197_PHAlgyTFRAAPE	Unigene10197_PHAlgyTBRAAPE	Unigene4866_PHAlgyTCRAAPE	Unigene77203_PHAlgyTHRAAPE	Unigene48392_PHAlgyTGRAAPE	Unigene8724_PHAlgyTIRBAPE	Unigene12232_PHAlgyTERAAPE	Unigene2844_PHAlgyTDRAAPE
ORTHOMCL2964	Unigene68665_PHAlgyTJRAAPE	Unigene8378_PHAlgyTARAAPE	Unigene46355_PHAlgyTFRAAPE	Unigene10198_PHAlgyTBRAAPE	Unigene6995_PHAlgyTCRAAPE	Unigene22516_PHAlgyTHRAAPE	Unigene11200_PHAlgyTGRAAPE	Unigene11282_PHAlgyTIRBAPE	Unigene8684_PHAlgyTERAAPE	Unigene4823_PHAlgyTDRAAPE
ORTHOMCL2967	Unigene75129_PHAlgyTJRAAPE	Unigene11708_PHAlgyTARAAPE	Unigene628_PHAlgyTFRAAPE	Unigene10199_PHAlgyTBRAAPE	Unigene11225_PHAlgyTCRAAPE	Unigene78413_PHAlgyTHRAAPE	Unigene954_PHAlgyTGRAAPE	Unigene60367_PHAlgyTIRBAPE	Unigene8483_PHAlgyTERAAPE	Unigene42727_PHAlgyTDRAAPE
ORTHOMCL2969	Unigene9564_PHAlgyTJRAAPE	Unigene2557_PHAlgyTARAAPE	Unigene11241_PHAlgyTFRAAPE	Unigene10200_PHAlgyTBRAAPE	Unigene13636_PHAlgyTCRAAPE	Unigene15755_PHAlgyTHRAAPE	Unigene49518_PHAlgyTGRAAPE	Unigene58411_PHAlgyTIRBAPE	Unigene38749_PHAlgyTERAAPE	Unigene39303_PHAlgyTDRAAPE
ORTHOMCL2970	Unigene73879_PHAlgyTJRAAPE	Unigene11818_PHAlgyTARAAPE	Unigene203_PHAlgyTFRAAPE	Unigene10201_PHAlgyTBRAAPE	Unigene14446_PHAlgyTCRAAPE	Unigene15631_PHAlgyTHRAAPE	Unigene12328_PHAlgyTGRAAPE	Unigene11241_PHAlgyTIRBAPE	Unigene35650_PHAlgyTERAAPE	Unigene15106_PHAlgyTDRAAPE
ORTHOMCL2971	Unigene75575_PHAlgyTJRAAPE	Unigene4569_PHAlgyTARAAPE	Unigene9584_PHAlgyTFRAAPE	Unigene10202_PHAlgyTBRAAPE	Unigene40620_PHAlgyTCRAAPE	Unigene22328_PHAlgyTHRAAPE	Unigene7038_PHAlgyTGRAAPE	Unigene11242_PHAlgyTIRBAPE	Unigene13384_PHAlgyTERAAPE	Unigene42371_PHAlgyTDRAAPE
ORTHOMCL2972	Unigene73832_PHAlgyTJRAAPE	Unigene6666_PHAlgyTARAAPE	Unigene11579_PHAlgyTFRAAPE	Unigene10203_PHAlgyTBRAAPE	Unigene4205_PHAlgyTCRAAPE	Unigene76612_PHAlgyTHRAAPE	Unigene14505_PHAlgyTGRAAPE	Unigene6614_PHAlgyTIRBAPE	Unigene11248_PHAlgyTERAAPE	Unigene40692_PHAlgyTDRAAPE
ORTHOMCL2973	Unigene73754_PHAlgyTJRAAPE	Unigene11250_PHAlgyTARAAPE	Unigene45887_PHAlgyTFRAAPE	Unigene10204_PHAlgyTBRAAPE	Unigene41337_PHAlgyTCRAAPE	Unigene22273_PHAlgyTHRAAPE	Unigene48491_PHAlgyTGRAAPE	Unigene4912_PHAlgyTIRBAPE	Unigene38576_PHAlgyTERAAPE	Unigene40999_PHAlgyTDRAAPE
ORTHOMCL2975	Unigene9430_PHAlgyTJRAAPE	Unigene3618_PHAlgyTARAAPE	Unigene42391_PHAlgyTFRAAPE	Unigene10205_PHAlgyTBRAAPE	Unigene13291_PHAlgyTCRAAPE	Unigene994_PHAlgyTHRAAPE	Unigene47059_PHAlgyTGRAAPE	Unigene11261_PHAlgyTIRBAPE	Unigene38463_PHAlgyTERAAPE	Unigene41790_PHAlgyTDRAAPE
ORTHOMCL2976	Unigene6700_PHAlgyTJRAAPE	Unigene1137_PHAlgyTARAAPE	Unigene7098_PHAlgyTFRAAPE	Unigene10206_PHAlgyTBRAAPE	Unigene15729_PHAlgyTCRAAPE	Unigene76066_PHAlgyTHRAAPE	Unigene11262_PHAlgyTGRAAPE	Unigene59854_PHAlgyTIRBAPE	Unigene5543_PHAlgyTERAAPE	Unigene41005_PHAlgyTDRAAPE
ORTHOMCL2978	Unigene75456_PHAlgyTJRAAPE	Unigene12832_PHAlgyTARAAPE	Unigene47214_PHAlgyTFRAAPE	Unigene10207_PHAlgyTBRAAPE	Unigene9174_PHAlgyTCRAAPE	Unigene18496_PHAlgyTHRAAPE	Unigene17973_PHAlgyTGRAAPE	Unigene60559_PHAlgyTIRBAPE	Unigene11281_PHAlgyTERAAPE	Unigene42337_PHAlgyTDRAAPE
ORTHOMCL2980	Unigene71283_PHAlgyTJRAAPE	Unigene27646_PHAlgyTARAAPE	Unigene47455_PHAlgyTFRAAPE	Unigene10208_PHAlgyTBRAAPE	Unigene40634_PHAlgyTCRAAPE	Unigene11783_PHAlgyTHRAAPE	Unigene17933_PHAlgyTGRAAPE	Unigene11300_PHAlgyTIRBAPE	Unigene40997_PHAlgyTERAAPE	Unigene15216_PHAlgyTDRAAPE
ORTHOMCL2981	Unigene73835_PHAlgyTJRAAPE	Unigene25923_PHAlgyTARAAPE	Unigene42222_PHAlgyTFRAAPE	Unigene10209_PHAlgyTBRAAPE	Unigene18011_PHAlgyTCRAAPE	Unigene75178_PHAlgyTHRAAPE	Unigene48474_PHAlgyTGRAAPE	Unigene59737_PHAlgyTIRBAPE	Unigene7231_PHAlgyTERAAPE	Unigene1130_PHAlgyTDRAAPE
ORTHOMCL2982	Unigene9661_PHAlgyTJRAAPE	Unigene8204_PHAlgyTARAAPE	Unigene11329_PHAlgyTFRAAPE	Unigene10210_PHAlgyTBRAAPE	Unigene40745_PHAlgyTCRAAPE	Unigene9932_PHAlgyTHRAAPE	Unigene49676_PHAlgyTGRAAPE	Unigene60261_PHAlgyTIRBAPE	Unigene15663_PHAlgyTERAAPE	Unigene14948_PHAlgyTDRAAPE
ORTHOMCL2983	Unigene74916_PHAlgyTJRAAPE	Unigene11520_PHAlgyTARAAPE	Unigene43648_PHAlgyTFRAAPE	Unigene10211_PHAlgyTBRAAPE	Unigene6264_PHAlgyTCRAAPE	Unigene17111_PHAlgyTHRAAPE	Unigene9762_PHAlgyTGRAAPE	Unigene60147_PHAlgyTIRBAPE	Unigene5213_PHAlgyTERAAPE	Unigene11331_PHAlgyTDRAAPE
ORTHOMCL2984	Unigene74440_PHAlgyTJRAAPE	Unigene3776_PHAlgyTARAAPE	Unigene46051_PHAlgyTFRAAPE	Unigene10212_PHAlgyTBRAAPE	Unigene39106_PHAlgyTCRAAPE	Unigene20973_PHAlgyTHRAAPE	Unigene9839_PHAlgyTGRAAPE	Unigene11332_PHAlgyTIRBAPE	Unigene13200_PHAlgyTERAAPE	Unigene41797_PHAlgyTDRAAPE
ORTHOMCL2985	Unigene67842_PHAlgyTJRAAPE	Unigene27208_PHAlgyTARAAPE	Unigene45674_PHAlgyTFRAAPE	Unigene10213_PHAlgyTBRAAPE	Unigene37487_PHAlgyTCRAAPE	Unigene11335_PHAlgyTHRAAPE	Unigene47154_PHAlgyTGRAAPE	Unigene8378_PHAlgyTIRBAPE	Unigene38173_PHAlgyTERAAPE	Unigene12534_PHAlgyTDRAAPE
ORTHOMCL2986	Unigene74795_PHAlgyTJRAAPE	Unigene13956_PHAlgyTARAAPE	Unigene9068_PHAlgyTFRAAPE	Unigene10214_PHAlgyTBRAAPE	Unigene17843_PHAlgyTCRAAPE	Unigene22876_PHAlgyTHRAAPE	Unigene18935_PHAlgyTGRAAPE	Unigene54321_PHAlgyTIRBAPE	Unigene11340_PHAlgyTERAAPE	Unigene12265_PHAlgyTDRAAPE
ORTHOMCL2987	Unigene69020_PHAlgyTJRAAPE	Unigene3074_PHAlgyTARAAPE	Unigene46236_PHAlgyTFRAAPE	Unigene10215_PHAlgyTBRAAPE	Unigene41514_PHAlgyTCRAAPE	Unigene76846_PHAlgyTHRAAPE	Unigene48106_PHAlgyTGRAAPE	Unigene11346_PHAlgyTIRBAPE	Unigene40507_PHAlgyTERAAPE	Unigene41134_PHAlgyTDRAAPE
ORTHOMCL2988	Unigene73347_PHAlgyTJRAAPE	Unigene26525_PHAlgyTARAAPE	Unigene1134_PHAlgyTFRAAPE	Unigene10216_PHAlgyTBRAAPE	Unigene13257_PHAlgyTCRAAPE	Unigene7409_PHAlgyTHRAAPE	Unigene48376_PHAlgyTGRAAPE	Unigene59345_PHAlgyTIRBAPE	Unigene7432_PHAlgyTERAAPE	Unigene5503_PHAlgyTDRAAPE
ORTHOMCL2992	Unigene71337_PHAlgyTJRAAPE	Unigene11366_PHAlgyTARAAPE	Unigene45954_PHAlgyTFRAAPE	Unigene10217_PHAlgyTBRAAPE	Unigene39128_PHAlgyTCRAAPE	Unigene74240_PHAlgyTHRAAPE	Unigene46257_PHAlgyTGRAAPE	Unigene5167_PHAlgyTIRBAPE	Unigene37296_PHAlgyTERAAPE	Unigene39869_PHAlgyTDRAAPE
ORTHOMCL2993	Unigene8932_PHAlgyTJRAAPE	Unigene11370_PHAlgyTARAAPE	Unigene43171_PHAlgyTFRAAPE	Unigene10218_PHAlgyTBRAAPE	Unigene40825_PHAlgyTCRAAPE	Unigene78713_PHAlgyTHRAAPE	Unigene48107_PHAlgyTGRAAPE	Unigene57929_PHAlgyTIRBAPE	Unigene16578_PHAlgyTERAAPE	Unigene6177_PHAlgyTDRAAPE
ORTHOMCL2999	Unigene71649_PHAlgyTJRAAPE	Unigene27102_PHAlgyTARAAPE	Unigene45612_PHAlgyTFRAAPE	Unigene10219_PHAlgyTBRAAPE	Unigene15012_PHAlgyTCRAAPE	Unigene78511_PHAlgyTHRAAPE	Unigene47267_PHAlgyTGRAAPE	Unigene8977_PHAlgyTIRBAPE	Unigene37906_PHAlgyTERAAPE	Unigene11402_PHAlgyTDRAAPE
ORTHOMCL3005	Unigene73570_PHAlgyTJRAAPE	Unigene11742_PHAlgyTARAAPE	Unigene3012_PHAlgyTFRAAPE	Unigene10220_PHAlgyTBRAAPE	Unigene11446_PHAlgyTCRAAPE	Unigene77841_PHAlgyTHRAAPE	Unigene18304_PHAlgyTGRAAPE	Unigene59908_PHAlgyTIRBAPE	Unigene13491_PHAlgyTERAAPE	Unigene14293_PHAlgyTDRAAPE
ORTHOMCL3006	Unigene9480_PHAlgyTJRAAPE	Unigene13986_PHAlgyTARAAPE	Unigene11458_PHAlgyTFRAAPE	Unigene10221_PHAlgyTBRAAPE	Unigene17813_PHAlgyTCRAAPE	Unigene77947_PHAlgyTHRAAPE	Unigene49464_PHAlgyTGRAAPE	Unigene59404_PHAlgyTIRBAPE	Unigene6238_PHAlgyTERAAPE	Unigene15298_PHAlgyTDRAAPE
ORTHOMCL3007	Unigene74322_PHAlgyTJRAAPE	Unigene13934_PHAlgyTARAAPE	Unigene6650_PHAlgyTFRAAPE	Unigene10222_PHAlgyTBRAAPE	Unigene15797_PHAlgyTCRAAPE	Unigene9190_PHAlgyTHRAAPE	Unigene49687_PHAlgyTGRAAPE	Unigene9558_PHAlgyTIRBAPE	Unigene203_PHAlgyTERAAPE	Unigene11460_PHAlgyTDRAAPE
ORTHOMCL3011	Unigene6333_PHAlgyTJRAAPE	Unigene11485_PHAlgyTARAAPE	Unigene47067_PHAlgyTFRAAPE	Unigene10223_PHAlgyTBRAAPE	Unigene7529_PHAlgyTCRAAPE	Unigene23791_PHAlgyTHRAAPE	Unigene18499_PHAlgyTGRAAPE	Unigene8314_PHAlgyTIRBAPE	Unigene12367_PHAlgyTERAAPE	Unigene8889_PHAlgyTDRAAPE
ORTHOMCL3016	Unigene8059_PHAlgyTJRAAPE	Unigene11511_PHAlgyTARAAPE	Unigene46083_PHAlgyTFRAAPE	Unigene10224_PHAlgyTBRAAPE	Unigene41430_PHAlgyTCRAAPE	Unigene74647_PHAlgyTHRAAPE	Unigene46509_PHAlgyTGRAAPE	Unigene59917_PHAlgyTIRBAPE	Unigene39471_PHAlgyTERAAPE	Unigene39325_PHAlgyTDRAAPE
ORTHOMCL3019	Unigene513_PHAlgyTJRAAPE	Unigene6860_PHAlgyTARAAPE	Unigene11533_PHAlgyTFRAAPE	Unigene10225_PHAlgyTBRAAPE	Unigene15595_PHAlgyTCRAAPE	Unigene12173_PHAlgyTHRAAPE	Unigene50000_PHAlgyTGRAAPE	Unigene60628_PHAlgyTIRBAPE	Unigene41013_PHAlgyTERAAPE	Unigene14981_PHAlgyTDRAAPE
ORTHOMCL3020	Unigene74716_PHAlgyTJRAAPE	Unigene24196_PHAlgyTARAAPE	Unigene11534_PHAlgyTFRAAPE	Unigene10226_PHAlgyTBRAAPE	Unigene13809_PHAlgyTCRAAPE	Unigene264_PHAlgyTHRAAPE	Unigene50059_PHAlgyTGRAAPE	Unigene59221_PHAlgyTIRBAPE	Unigene3331_PHAlgyTERAAPE	Unigene15208_PHAlgyTDRAAPE
ORTHOMCL3023	Unigene69952_PHAlgyTJRAAPE	Unigene2834_PHAlgyTARAAPE	Unigene3660_PHAlgyTFRAAPE	Unigene10227_PHAlgyTBRAAPE	Unigene17614_PHAlgyTCRAAPE	Unigene78011_PHAlgyTHRAAPE	Unigene11544_PHAlgyTGRAAPE	Unigene58052_PHAlgyTIRBAPE	Unigene13721_PHAlgyTERAAPE	Unigene41027_PHAlgyTDRAAPE
ORTHOMCL3025	Unigene8835_PHAlgyTJRAAPE	Unigene12914_PHAlgyTARAAPE	Unigene11562_PHAlgyTFRAAPE	Unigene10228_PHAlgyTBRAAPE	Unigene15469_PHAlgyTCRAAPE	Unigene77175_PHAlgyTHRAAPE	Unigene13496_PHAlgyTGRAAPE	Unigene59930_PHAlgyTIRBAPE	Unigene15242_PHAlgyTERAAPE	Unigene2372_PHAlgyTDRAAPE
ORTHOMCL3028	Unigene75165_PHAlgyTJRAAPE	Unigene1417_PHAlgyTARAAPE	Unigene11575_PHAlgyTFRAAPE	Unigene10229_PHAlgyTBRAAPE	Unigene13959_PHAlgyTCRAAPE	Unigene77093_PHAlgyTHRAAPE	Unigene19196_PHAlgyTGRAAPE	Unigene57567_PHAlgyTIRBAPE	Unigene39051_PHAlgyTERAAPE	Unigene15269_PHAlgyTDRAAPE
ORTHOMCL3031	Unigene8602_PHAlgyTJRAAPE	Unigene26261_PHAlgyTARAAPE	Unigene47349_PHAlgyTFRAAPE	Unigene10230_PHAlgyTBRAAPE	Unigene17719_PHAlgyTCRAAPE	Unigene19952_PHAlgyTHRAAPE	Unigene13137_PHAlgyTGRAAPE	Unigene60639_PHAlgyTIRBAPE	Unigene15804_PHAlgyTERAAPE	Unigene11588_PHAlgyTDRAAPE
ORTHOMCL3033	Unigene72892_PHAlgyTJRAAPE	Unigene5144_PHAlgyTARAAPE	Unigene11600_PHAlgyTFRAAPE	Unigene10231_PHAlgyTBRAAPE	Unigene13889_PHAlgyTCRAAPE	Unigene13441_PHAlgyTHRAAPE	Unigene997_PHAlgyTGRAAPE	Unigene9560_PHAlgyTIRBAPE	Unigene8583_PHAlgyTERAAPE	Unigene41991_PHAlgyTDRAAPE
ORTHOMCL3035	Unigene3537_PHAlgyTJRAAPE	Unigene8383_PHAlgyTARAAPE	Unigene8270_PHAlgyTFRAAPE	Unigene10232_PHAlgyTBRAAPE	Unigene16289_PHAlgyTCRAAPE	Unigene9587_PHAlgyTHRAAPE	Unigene18763_PHAlgyTGRAAPE	Unigene6177_PHAlgyTIRBAPE	Unigene11608_PHAlgyTERAAPE	Unigene13510_PHAlgyTDRAAPE
ORTHOMCL3046	Unigene71635_PHAlgyTJRAAPE	Unigene11689_PHAlgyTARAAPE	Unigene46089_PHAlgyTFRAAPE	Unigene10233_PHAlgyTBRAAPE	Unigene16439_PHAlgyTCRAAPE	Unigene8373_PHAlgyTHRAAPE	Unigene17720_PHAlgyTGRAAPE	Unigene58595_PHAlgyTIRBAPE	Unigene40413_PHAlgyTERAAPE	Unigene12294_PHAlgyTDRAAPE
ORTHOMCL3048	Unigene9409_PHAlgyTJRAAPE	Unigene13340_PHAlgyTARAAPE	Unigene1171_PHAlgyTFRAAPE	Unigene10234_PHAlgyTBRAAPE	Unigene17845_PHAlgyTCRAAPE	Unigene22983_PHAlgyTHRAAPE	Unigene17927_PHAlgyTGRAAPE	Unigene236_PHAlgyTIRBAPE	Unigene41009_PHAlgyTERAAPE	Unigene42751_PHAlgyTDRAAPE
ORTHOMCL3050	Unigene1398_PHAlgyTJRAAPE	Unigene4567_PHAlgyTARAAPE	Unigene47376_PHAlgyTFRAAPE	Unigene10235_PHAlgyTBRAAPE	Unigene42228_PHAlgyTCRAAPE	Unigene79089_PHAlgyTHRAAPE	Unigene49332_PHAlgyTGRAAPE	Unigene6425_PHAlgyTIRBAPE	Unigene40656_PHAlgyTERAAPE	Unigene11728_PHAlgyTDRAAPE
ORTHOMCL3051	Unigene5975_PHAlgyTJRAAPE	Unigene25821_PHAlgyTARAAPE	Unigene44811_PHAlgyTFRAAPE	Unigene10236_PHAlgyTBRAAPE	Unigene11736_PHAlgyTCRAAPE	Unigene85_PHAlgyTHRAAPE	Unigene17636_PHAlgyTGRAAPE	Unigene59174_PHAlgyTIRBAPE	Unigene40055_PHAlgyTERAAPE	Unigene8185_PHAlgyTDRAAPE
ORTHOMCL3057	Unigene75093_PHAlgyTJRAAPE	Unigene2006_PHAlgyTARAAPE	Unigene47100_PHAlgyTFRAAPE	Unigene10237_PHAlgyTBRAAPE	Unigene41485_PHAlgyTCRAAPE	Unigene79049_PHAlgyTHRAAPE	Unigene1178_PHAlgyTGRAAPE	Unigene9575_PHAlgyTIRBAPE	Unigene35748_PHAlgyTERAAPE	Unigene42691_PHAlgyTDRAAPE
ORTHOMCL3060	Unigene75524_PHAlgyTJRAAPE	Unigene27020_PHAlgyTARAAPE	Unigene4904_PHAlgyTFRAAPE	Unigene10238_PHAlgyTBRAAPE	Unigene7163_PHAlgyTCRAAPE	Unigene78633_PHAlgyTHRAAPE	Unigene8522_PHAlgyTGRAAPE	Unigene60146_PHAlgyTIRBAPE	Unigene39353_PHAlgyTERAAPE	Unigene12381_PHAlgyTDRAAPE
ORTHOMCL3064	Unigene9369_PHAlgyTJRAAPE	Unigene13699_PHAlgyTARAAPE	Unigene46199_PHAlgyTFRAAPE	Unigene10239_PHAlgyTBRAAPE	Unigene18282_PHAlgyTCRAAPE	Unigene78928_PHAlgyTHRAAPE	Unigene7552_PHAlgyTGRAAPE	Unigene59415_PHAlgyTIRBAPE	Unigene6327_PHAlgyTERAAPE	Unigene56_PHAlgyTDRAAPE
ORTHOMCL3065	Unigene7922_PHAlgyTJRAAPE	Unigene3114_PHAlgyTARAAPE	Unigene11862_PHAlgyTFRAAPE	Unigene10240_PHAlgyTBRAAPE	Unigene39509_PHAlgyTCRAAPE	Unigene14575_PHAlgyTHRAAPE	Unigene49873_PHAlgyTGRAAPE	Unigene56207_PHAlgyTIRBAPE	Unigene16055_PHAlgyTERAAPE	Unigene41848_PHAlgyTDRAAPE
ORTHOMCL3069	Unigene75578_PHAlgyTJRAAPE	Unigene13808_PHAlgyTARAAPE	Unigene2317_PHAlgyTFRAAPE	Unigene10241_PHAlgyTBRAAPE	Unigene8693_PHAlgyTCRAAPE	Unigene23674_PHAlgyTHRAAPE	Unigene16418_PHAlgyTGRAAPE	Unigene7462_PHAlgyTIRBAPE	Unigene8937_PHAlgyTERAAPE	Unigene11898_PHAlgyTDRAAPE
ORTHOMCL3071	Unigene72257_PHAlgyTJRAAPE	Unigene12981_PHAlgyTARAAPE	Unigene11904_PHAlgyTFRAAPE	Unigene10242_PHAlgyTBRAAPE	Unigene42027_PHAlgyTCRAAPE	Unigene75889_PHAlgyTHRAAPE	Unigene5868_PHAlgyTGRAAPE	Unigene57763_PHAlgyTIRBAPE	Unigene16017_PHAlgyTERAAPE	Unigene42147_PHAlgyTDRAAPE
ORTHOMCL3077	Unigene71400_PHAlgyTJRAAPE	Unigene3944_PHAlgyTARAAPE	Unigene11965_PHAlgyTFRAAPE	Unigene10243_PHAlgyTBRAAPE	Unigene9363_PHAlgyTCRAAPE	Unigene78225_PHAlgyTHRAAPE	Unigene48662_PHAlgyTGRAAPE	Unigene8998_PHAlgyTIRBAPE	Unigene2967_PHAlgyTERAAPE	Unigene14822_PHAlgyTDRAAPE
ORTHOMCL3078	Unigene72028_PHAlgyTJRAAPE	Unigene27459_PHAlgyTARAAPE	Unigene46988_PHAlgyTFRAAPE	Unigene10244_PHAlgyTBRAAPE	Unigene15205_PHAlgyTCRAAPE	Unigene75136_PHAlgyTHRAAPE	Unigene49596_PHAlgyTGRAAPE	Unigene14_PHAlgyTIRBAPE	Unigene40630_PHAlgyTERAAPE	Unigene11989_PHAlgyTDRAAPE
ORTHOMCL3080	Unigene72208_PHAlgyTJRAAPE	Unigene9973_PHAlgyTARAAPE	Unigene46006_PHAlgyTFRAAPE	Unigene10245_PHAlgyTBRAAPE	Unigene40061_PHAlgyTCRAAPE	Unigene11_PHAlgyTHRAAPE	Unigene49849_PHAlgyTGRAAPE	Unigene60220_PHAlgyTIRBAPE	Unigene39933_PHAlgyTERAAPE	Unigene13982_PHAlgyTDRAAPE
ORTHOMCL3086	Unigene75301_PHAlgyTJRAAPE	Unigene27184_PHAlgyTARAAPE	Unigene44506_PHAlgyTFRAAPE	Unigene10246_PHAlgyTBRAAPE	Unigene12037_PHAlgyTCRAAPE	Unigene78234_PHAlgyTHRAAPE	Unigene18563_PHAlgyTGRAAPE	Unigene59137_PHAlgyTIRBAPE	Unigene40553_PHAlgyTERAAPE	Unigene14220_PHAlgyTDRAAPE
ORTHOMCL3087	Unigene68733_PHAlgyTJRAAPE	Unigene7157_PHAlgyTARAAPE	Unigene12088_PHAlgyTFRAAPE	Unigene10247_PHAlgyTBRAAPE	Unigene12039_PHAlgyTCRAAPE	Unigene5859_PHAlgyTHRAAPE	Unigene48928_PHAlgyTGRAAPE	Unigene8152_PHAlgyTIRBAPE	Unigene12363_PHAlgyTERAAPE	Unigene37984_PHAlgyTDRAAPE
ORTHOMCL3090	Unigene73927_PHAlgyTJRAAPE	Unigene9972_PHAlgyTARAAPE	Unigene12064_PHAlgyTFRAAPE	Unigene10248_PHAlgyTBRAAPE	Unigene8609_PHAlgyTCRAAPE	Unigene76773_PHAlgyTHRAAPE	Unigene48883_PHAlgyTGRAAPE	Unigene54963_PHAlgyTIRBAPE	Unigene40077_PHAlgyTERAAPE	Unigene14379_PHAlgyTDRAAPE
ORTHOMCL3091	Unigene75300_PHAlgyTJRAAPE	Unigene12071_PHAlgyTARAAPE	Unigene46544_PHAlgyTFRAAPE	Unigene10249_PHAlgyTBRAAPE	Unigene41845_PHAlgyTCRAAPE	Unigene15277_PHAlgyTHRAAPE	Unigene7278_PHAlgyTGRAAPE	Unigene9464_PHAlgyTIRBAPE	Unigene13845_PHAlgyTERAAPE	Unigene42912_PHAlgyTDRAAPE
ORTHOMCL3092	Unigene7418_PHAlgyTJRAAPE	Unigene7900_PHAlgyTARAAPE	Unigene12083_PHAlgyTFRAAPE	Unigene10250_PHAlgyTBRAAPE	Unigene8261_PHAlgyTCRAAPE	Unigene77230_PHAlgyTHRAAPE	Unigene17849_PHAlgyTGRAAPE	Unigene60197_PHAlgyTIRBAPE	Unigene3494_PHAlgyTERAAPE	Unigene15621_PHAlgyTDRAAPE
ORTHOMCL3097	Unigene75429_PHAlgyTJRAAPE	Unigene8489_PHAlgyTARAAPE	Unigene8909_PHAlgyTFRAAPE	Unigene10251_PHAlgyTBRAAPE	Unigene8100_PHAlgyTCRAAPE	Unigene12101_PHAlgyTHRAAPE	Unigene16412_PHAlgyTGRAAPE	Unigene4684_PHAlgyTIRBAPE	Unigene4728_PHAlgyTERAAPE	Unigene9484_PHAlgyTDRAAPE
ORTHOMCL3100	Unigene8942_PHAlgyTJRAAPE	Unigene12129_PHAlgyTARAAPE	Unigene47512_PHAlgyTFRAAPE	Unigene10252_PHAlgyTBRAAPE	Unigene42378_PHAlgyTCRAAPE	Unigene23518_PHAlgyTHRAAPE	Unigene5864_PHAlgyTGRAAPE	Unigene9101_PHAlgyTIRBAPE	Unigene12637_PHAlgyTERAAPE	Unigene14777_PHAlgyTDRAAPE
ORTHOMCL3102	Unigene71319_PHAlgyTJRAAPE	Unigene13749_PHAlgyTARAAPE	Unigene46933_PHAlgyTFRAAPE	Unigene10253_PHAlgyTBRAAPE	Unigene12153_PHAlgyTCRAAPE	Unigene19584_PHAlgyTHRAAPE	Unigene19347_PHAlgyTGRAAPE	Unigene4321_PHAlgyTIRBAPE	Unigene9804_PHAlgyTERAAPE	Unigene39069_PHAlgyTDRAAPE
ORTHOMCL3108	Unigene8802_PHAlgyTJRAAPE	Unigene12197_PHAlgyTARAAPE	Unigene47483_PHAlgyTFRAAPE	Unigene10254_PHAlgyTBRAAPE	Unigene42382_PHAlgyTCRAAPE	Unigene12357_PHAlgyTHRAAPE	Unigene50061_PHAlgyTGRAAPE	Unigene6581_PHAlgyTIRBAPE	Unigene16392_PHAlgyTERAAPE	Unigene7021_PHAlgyTDRAAPE
ORTHOMCL3109	Unigene71333_PHAlgyTJRAAPE	Unigene13534_PHAlgyTARAAPE	Unigene47197_PHAlgyTFRAAPE	Unigene10255_PHAlgyTBRAAPE	Unigene12209_PHAlgyTCRAAPE	Unigene78585_PHAlgyTHRAAPE	Unigene48912_PHAlgyTGRAAPE	Unigene59525_PHAlgyTIRBAPE	Unigene9844_PHAlgyTERAAPE	Unigene42222_PHAlgyTDRAAPE
ORTHOMCL3110	Unigene74881_PHAlgyTJRAAPE	Unigene12497_PHAlgyTARAAPE	Unigene12215_PHAlgyTFRAAPE	Unigene10256_PHAlgyTBRAAPE	Unigene6925_PHAlgyTCRAAPE	Unigene22978_PHAlgyTHRAAPE	Unigene19077_PHAlgyTGRAAPE	Unigene6631_PHAlgyTIRBAPE	Unigene12392_PHAlgyTERAAPE	Unigene13038_PHAlgyTDRAAPE
ORTHOMCL3112	Unigene75294_PHAlgyTJRAAPE	Unigene26696_PHAlgyTARAAPE	Unigene12233_PHAlgyTFRAAPE	Unigene10257_PHAlgyTBRAAPE	Unigene42329_PHAlgyTCRAAPE	Unigene23529_PHAlgyTHRAAPE	Unigene4342_PHAlgyTGRAAPE	Unigene59354_PHAlgyTIRBAPE	Unigene97_PHAlgyTERAAPE	Unigene4294_PHAlgyTDRAAPE
ORTHOMCL3113	Unigene74180_PHAlgyTJRAAPE	Unigene13747_PHAlgyTARAAPE	Unigene7851_PHAlgyTFRAAPE	Unigene10258_PHAlgyTBRAAPE	Unigene16097_PHAlgyTCRAAPE	Unigene19814_PHAlgyTHRAAPE	Unigene15430_PHAlgyTGRAAPE	Unigene59690_PHAlgyTIRBAPE	Unigene12250_PHAlgyTERAAPE	Unigene42522_PHAlgyTDRAAPE
ORTHOMCL3116	Unigene74002_PHAlgyTJRAAPE	Unigene2944_PHAlgyTARAAPE	Unigene12259_PHAlgyTFRAAPE	Unigene10259_PHAlgyTBRAAPE	Unigene41628_PHAlgyTCRAAPE	Unigene17882_PHAlgyTHRAAPE	Unigene489_PHAlgyTGRAAPE	Unigene2708_PHAlgyTIRBAPE	Unigene16370_PHAlgyTERAAPE	Unigene287_PHAlgyTDRAAPE
ORTHOMCL3119	Unigene70338_PHAlgyTJRAAPE	Unigene25293_PHAlgyTARAAPE	Unigene44911_PHAlgyTFRAAPE	Unigene10260_PHAlgyTBRAAPE	Unigene41098_PHAlgyTCRAAPE	Unigene77366_PHAlgyTHRAAPE	Unigene47609_PHAlgyTGRAAPE	Unigene58356_PHAlgyTIRBAPE	Unigene40148_PHAlgyTERAAPE	Unigene12278_PHAlgyTDRAAPE
ORTHOMCL3123	Unigene70216_PHAlgyTJRAAPE	Unigene26280_PHAlgyTARAAPE	Unigene45070_PHAlgyTFRAAPE	Unigene10261_PHAlgyTBRAAPE	Unigene40981_PHAlgyTCRAAPE	Unigene21804_PHAlgyTHRAAPE	Unigene12311_PHAlgyTGRAAPE	Unigene53404_PHAlgyTIRBAPE	Unigene39498_PHAlgyTERAAPE	Unigene14582_PHAlgyTDRAAPE
ORTHOMCL3126	Unigene72564_PHAlgyTJRAAPE	Unigene6640_PHAlgyTARAAPE	Unigene43776_PHAlgyTFRAAPE	Unigene10262_PHAlgyTBRAAPE	Unigene4937_PHAlgyTCRAAPE	Unigene2753_PHAlgyTHRAAPE	Unigene49138_PHAlgyTGRAAPE	Unigene59485_PHAlgyTIRBAPE	Unigene40172_PHAlgyTERAAPE	Unigene1844_PHAlgyTDRAAPE
ORTHOMCL3130	Unigene75385_PHAlgyTJRAAPE	Unigene3905_PHAlgyTARAAPE	Unigene8942_PHAlgyTFRAAPE	Unigene10263_PHAlgyTBRAAPE	Unigene12352_PHAlgyTCRAAPE	Unigene23149_PHAlgyTHRAAPE	Unigene16507_PHAlgyTGRAAPE	Unigene60490_PHAlgyTIRBAPE	Unigene16148_PHAlgyTERAAPE	Unigene42916_PHAlgyTDRAAPE
ORTHOMCL3132	Unigene69290_PHAlgyTJRAAPE	Unigene12373_PHAlgyTARAAPE	Unigene12466_PHAlgyTFRAAPE	Unigene10264_PHAlgyTBRAAPE	Unigene41930_PHAlgyTCRAAPE	Unigene1406_PHAlgyTHRAAPE	Unigene6231_PHAlgyTGRAAPE	Unigene60244_PHAlgyTIRBAPE	Unigene14280_PHAlgyTERAAPE	Unigene9129_PHAlgyTDRAAPE
ORTHOMCL3133	Unigene5267_PHAlgyTJRAAPE	Unigene3887_PHAlgyTARAAPE	Unigene3359_PHAlgyTFRAAPE	Unigene10265_PHAlgyTBRAAPE	Unigene18458_PHAlgyTCRAAPE	Unigene74544_PHAlgyTHRAAPE	Unigene2981_PHAlgyTGRAAPE	Unigene56758_PHAlgyTIRBAPE	Unigene15010_PHAlgyTERAAPE	Unigene39150_PHAlgyTDRAAPE
ORTHOMCL3134	Unigene73530_PHAlgyTJRAAPE	Unigene8420_PHAlgyTARAAPE	Unigene45970_PHAlgyTFRAAPE	Unigene10266_PHAlgyTBRAAPE	Unigene7993_PHAlgyTCRAAPE	Unigene12392_PHAlgyTHRAAPE	Unigene49726_PHAlgyTGRAAPE	Unigene60296_PHAlgyTIRBAPE	Unigene9712_PHAlgyTERAAPE	Unigene37909_PHAlgyTDRAAPE
ORTHOMCL3135	Unigene75001_PHAlgyTJRAAPE	Unigene14043_PHAlgyTARAAPE	Unigene9490_PHAlgyTFRAAPE	Unigene10267_PHAlgyTBRAAPE	Unigene15125_PHAlgyTCRAAPE	Unigene12401_PHAlgyTHRAAPE	Unigene19120_PHAlgyTGRAAPE	Unigene6415_PHAlgyTIRBAPE	Unigene37783_PHAlgyTERAAPE	Unigene38566_PHAlgyTDRAAPE
ORTHOMCL3136	Unigene74165_PHAlgyTJRAAPE	Unigene27038_PHAlgyTARAAPE	Unigene44378_PHAlgyTFRAAPE	Unigene10268_PHAlgyTBRAAPE	Unigene41658_PHAlgyTCRAAPE	Unigene23223_PHAlgyTHRAAPE	Unigene18861_PHAlgyTGRAAPE	Unigene59881_PHAlgyTIRBAPE	Unigene40158_PHAlgyTERAAPE	Unigene12403_PHAlgyTDRAAPE
ORTHOMCL3137	Unigene4472_PHAlgyTJRAAPE	Unigene12405_PHAlgyTARAAPE	Unigene45920_PHAlgyTFRAAPE	Unigene10269_PHAlgyTBRAAPE	Unigene9152_PHAlgyTCRAAPE	Unigene12793_PHAlgyTHRAAPE	Unigene49210_PHAlgyTGRAAPE	Unigene57920_PHAlgyTIRBAPE	Unigene408_PHAlgyTERAAPE	Unigene8962_PHAlgyTDRAAPE
ORTHOMCL3140	Unigene74368_PHAlgyTJRAAPE	Unigene13971_PHAlgyTARAAPE	Unigene6234_PHAlgyTFRAAPE	Unigene10270_PHAlgyTBRAAPE	Unigene14790_PHAlgyTCRAAPE	Unigene13126_PHAlgyTHRAAPE	Unigene12422_PHAlgyTGRAAPE	Unigene60432_PHAlgyTIRBAPE	Unigene15712_PHAlgyTERAAPE	Unigene13811_PHAlgyTDRAAPE
ORTHOMCL3142	Unigene9863_PHAlgyTJRAAPE	Unigene26677_PHAlgyTARAAPE	Unigene44860_PHAlgyTFRAAPE	Unigene10271_PHAlgyTBRAAPE	Unigene40006_PHAlgyTCRAAPE	Unigene74387_PHAlgyTHRAAPE	Unigene9248_PHAlgyTGRAAPE	Unigene8144_PHAlgyTIRBAPE	Unigene12426_PHAlgyTERAAPE	Unigene36623_PHAlgyTDRAAPE
ORTHOMCL3147	Unigene9871_PHAlgyTJRAAPE	Unigene5520_PHAlgyTARAAPE	Unigene2891_PHAlgyTFRAAPE	Unigene10272_PHAlgyTBRAAPE	Unigene17015_PHAlgyTCRAAPE	Unigene2686_PHAlgyTHRAAPE	Unigene12456_PHAlgyTGRAAPE	Unigene4649_PHAlgyTIRBAPE	Unigene2461_PHAlgyTERAAPE	Unigene42875_PHAlgyTDRAAPE
ORTHOMCL3149	Unigene73228_PHAlgyTJRAAPE	Unigene8824_PHAlgyTARAAPE	Unigene1506_PHAlgyTFRAAPE	Unigene10273_PHAlgyTBRAAPE	Unigene12467_PHAlgyTCRAAPE	Unigene8940_PHAlgyTHRAAPE	Unigene49240_PHAlgyTGRAAPE	Unigene55132_PHAlgyTIRBAPE	Unigene39571_PHAlgyTERAAPE	Unigene41095_PHAlgyTDRAAPE
ORTHOMCL3152	Unigene74877_PHAlgyTJRAAPE	Unigene27460_PHAlgyTARAAPE	Unigene12519_PHAlgyTFRAAPE	Unigene10274_PHAlgyTBRAAPE	Unigene41947_PHAlgyTCRAAPE	Unigene4379_PHAlgyTHRAAPE	Unigene49690_PHAlgyTGRAAPE	Unigene56619_PHAlgyTIRBAPE	Unigene14673_PHAlgyTERAAPE	Unigene15141_PHAlgyTDRAAPE
ORTHOMCL3155	Unigene73321_PHAlgyTJRAAPE	Unigene12522_PHAlgyTARAAPE	Unigene45379_PHAlgyTFRAAPE	Unigene10275_PHAlgyTBRAAPE	Unigene37598_PHAlgyTCRAAPE	Unigene2111_PHAlgyTHRAAPE	Unigene4241_PHAlgyTGRAAPE	Unigene3566_PHAlgyTIRBAPE	Unigene36956_PHAlgyTERAAPE	Unigene41146_PHAlgyTDRAAPE
ORTHOMCL3161	Unigene73655_PHAlgyTJRAAPE	Unigene25385_PHAlgyTARAAPE	Unigene8470_PHAlgyTFRAAPE	Unigene10276_PHAlgyTBRAAPE	Unigene12553_PHAlgyTCRAAPE	Unigene76968_PHAlgyTHRAAPE	Unigene5540_PHAlgyTGRAAPE	Unigene52730_PHAlgyTIRBAPE	Unigene7649_PHAlgyTERAAPE	Unigene14600_PHAlgyTDRAAPE
ORTHOMCL3162	Unigene74334_PHAlgyTJRAAPE	Unigene27563_PHAlgyTARAAPE	Unigene12656_PHAlgyTFRAAPE	Unigene10277_PHAlgyTBRAAPE	Unigene42076_PHAlgyTCRAAPE	Unigene77649_PHAlgyTHRAAPE	Unigene49937_PHAlgyTGRAAPE	Unigene9317_PHAlgyTIRBAPE	Unigene12558_PHAlgyTERAAPE	Unigene8281_PHAlgyTDRAAPE
ORTHOMCL3170	Unigene74272_PHAlgyTJRAAPE	Unigene13802_PHAlgyTARAAPE	Unigene12644_PHAlgyTFRAAPE	Unigene10278_PHAlgyTBRAAPE	Unigene18316_PHAlgyTCRAAPE	Unigene23682_PHAlgyTHRAAPE	Unigene17705_PHAlgyTGRAAPE	Unigene60295_PHAlgyTIRBAPE	Unigene40744_PHAlgyTERAAPE	Unigene41539_PHAlgyTDRAAPE
ORTHOMCL3171	Unigene71719_PHAlgyTJRAAPE	Unigene25106_PHAlgyTARAAPE	Unigene46013_PHAlgyTFRAAPE	Unigene10279_PHAlgyTBRAAPE	Unigene13939_PHAlgyTCRAAPE	Unigene22059_PHAlgyTHRAAPE	Unigene3149_PHAlgyTGRAAPE	Unigene4744_PHAlgyTIRBAPE	Unigene12655_PHAlgyTERAAPE	Unigene13942_PHAlgyTDRAAPE
ORTHOMCL3172	Unigene72288_PHAlgyTJRAAPE	Unigene8323_PHAlgyTARAAPE	Unigene46950_PHAlgyTFRAAPE	Unigene10280_PHAlgyTBRAAPE	Unigene12680_PHAlgyTCRAAPE	Unigene23542_PHAlgyTHRAAPE	Unigene18623_PHAlgyTGRAAPE	Unigene60447_PHAlgyTIRBAPE	Unigene13221_PHAlgyTERAAPE	Unigene883_PHAlgyTDRAAPE
ORTHOMCL3173	Unigene71308_PHAlgyTJRAAPE	Unigene13431_PHAlgyTARAAPE	Unigene45483_PHAlgyTFRAAPE	Unigene10281_PHAlgyTBRAAPE	Unigene8377_PHAlgyTCRAAPE	Unigene77997_PHAlgyTHRAAPE	Unigene18495_PHAlgyTGRAAPE	Unigene59424_PHAlgyTIRBAPE	Unigene12693_PHAlgyTERAAPE	Unigene41485_PHAlgyTDRAAPE
ORTHOMCL3174	Unigene73991_PHAlgyTJRAAPE	Unigene12712_PHAlgyTARAAPE	Unigene9944_PHAlgyTFRAAPE	Unigene10282_PHAlgyTBRAAPE	Unigene18478_PHAlgyTCRAAPE	Unigene14270_PHAlgyTHRAAPE	Unigene16193_PHAlgyTGRAAPE	Unigene5994_PHAlgyTIRBAPE	Unigene7196_PHAlgyTERAAPE	Unigene14447_PHAlgyTDRAAPE
ORTHOMCL3176	Unigene8896_PHAlgyTJRAAPE	Unigene12730_PHAlgyTARAAPE	Unigene46885_PHAlgyTFRAAPE	Unigene10283_PHAlgyTBRAAPE	Unigene40021_PHAlgyTCRAAPE	Unigene78944_PHAlgyTHRAAPE	Unigene15815_PHAlgyTGRAAPE	Unigene4332_PHAlgyTIRBAPE	Unigene6002_PHAlgyTERAAPE	Unigene15409_PHAlgyTDRAAPE
ORTHOMCL3178	Unigene9982_PHAlgyTJRAAPE	Unigene13374_PHAlgyTARAAPE	Unigene12748_PHAlgyTFRAAPE	Unigene10284_PHAlgyTBRAAPE	Unigene18208_PHAlgyTCRAAPE	Unigene78080_PHAlgyTHRAAPE	Unigene48729_PHAlgyTGRAAPE	Unigene59627_PHAlgyTIRBAPE	Unigene13703_PHAlgyTERAAPE	Unigene38451_PHAlgyTDRAAPE
ORTHOMCL3179	Unigene9344_PHAlgyTJRAAPE	Unigene27381_PHAlgyTARAAPE	Unigene44709_PHAlgyTFRAAPE	Unigene10285_PHAlgyTBRAAPE	Unigene6651_PHAlgyTCRAAPE	Unigene13175_PHAlgyTHRAAPE	Unigene640_PHAlgyTGRAAPE	Unigene8762_PHAlgyTIRBAPE	Unigene36635_PHAlgyTERAAPE	Unigene9043_PHAlgyTDRAAPE
ORTHOMCL3180	Unigene72398_PHAlgyTJRAAPE	Unigene27467_PHAlgyTARAAPE	Unigene46893_PHAlgyTFRAAPE	Unigene10286_PHAlgyTBRAAPE	Unigene12766_PHAlgyTCRAAPE	Unigene79014_PHAlgyTHRAAPE	Unigene13929_PHAlgyTGRAAPE	Unigene60294_PHAlgyTIRBAPE	Unigene40457_PHAlgyTERAAPE	Unigene42442_PHAlgyTDRAAPE
ORTHOMCL3181	Unigene3900_PHAlgyTJRAAPE	Unigene12772_PHAlgyTARAAPE	Unigene47030_PHAlgyTFRAAPE	Unigene10287_PHAlgyTBRAAPE	Unigene18470_PHAlgyTCRAAPE	Unigene23515_PHAlgyTHRAAPE	Unigene6920_PHAlgyTGRAAPE	Unigene60380_PHAlgyTIRBAPE	Unigene9647_PHAlgyTERAAPE	Unigene8507_PHAlgyTDRAAPE
ORTHOMCL3183	Unigene74897_PHAlgyTJRAAPE	Unigene7826_PHAlgyTARAAPE	Unigene12781_PHAlgyTFRAAPE	Unigene10288_PHAlgyTBRAAPE	Unigene16537_PHAlgyTCRAAPE	Unigene77295_PHAlgyTHRAAPE	Unigene1491_PHAlgyTGRAAPE	Unigene5309_PHAlgyTIRBAPE	Unigene13598_PHAlgyTERAAPE	Unigene14977_PHAlgyTDRAAPE
ORTHOMCL3188	Unigene68794_PHAlgyTJRAAPE	Unigene12860_PHAlgyTARAAPE	Unigene43273_PHAlgyTFRAAPE	Unigene10289_PHAlgyTBRAAPE	Unigene41732_PHAlgyTCRAAPE	Unigene2328_PHAlgyTHRAAPE	Unigene8696_PHAlgyTGRAAPE	Unigene58736_PHAlgyTIRBAPE	Unigene39152_PHAlgyTERAAPE	Unigene39575_PHAlgyTDRAAPE
ORTHOMCL3190	Unigene4303_PHAlgyTJRAAPE	Unigene2982_PHAlgyTARAAPE	Unigene5890_PHAlgyTFRAAPE	Unigene10290_PHAlgyTBRAAPE	Unigene7175_PHAlgyTCRAAPE	Unigene21577_PHAlgyTHRAAPE	Unigene47757_PHAlgyTGRAAPE	Unigene57868_PHAlgyTIRBAPE	Unigene12876_PHAlgyTERAAPE	Unigene15466_PHAlgyTDRAAPE
ORTHOMCL3194	Unigene69720_PHAlgyTJRAAPE	Unigene12927_PHAlgyTARAAPE	Unigene45627_PHAlgyTFRAAPE	Unigene10291_PHAlgyTBRAAPE	Unigene4417_PHAlgyTCRAAPE	Unigene14420_PHAlgyTHRAAPE	Unigene18137_PHAlgyTGRAAPE	Unigene58481_PHAlgyTIRBAPE	Unigene16347_PHAlgyTERAAPE	Unigene15339_PHAlgyTDRAAPE
ORTHOMCL3195	Unigene5313_PHAlgyTJRAAPE	Unigene13387_PHAlgyTARAAPE	Unigene45871_PHAlgyTFRAAPE	Unigene10292_PHAlgyTBRAAPE	Unigene9586_PHAlgyTCRAAPE	Unigene19384_PHAlgyTHRAAPE	Unigene8799_PHAlgyTGRAAPE	Unigene7172_PHAlgyTIRBAPE	Unigene7629_PHAlgyTERAAPE	Unigene12938_PHAlgyTDRAAPE
ORTHOMCL3197	Unigene69205_PHAlgyTJRAAPE	Unigene3535_PHAlgyTARAAPE	Unigene46168_PHAlgyTFRAAPE	Unigene10293_PHAlgyTBRAAPE	Unigene4098_PHAlgyTCRAAPE	Unigene22836_PHAlgyTHRAAPE	Unigene19237_PHAlgyTGRAAPE	Unigene59353_PHAlgyTIRBAPE	Unigene12969_PHAlgyTERAAPE	Unigene2183_PHAlgyTDRAAPE
ORTHOMCL3200	Unigene71994_PHAlgyTJRAAPE	Unigene12988_PHAlgyTARAAPE	Unigene44178_PHAlgyTFRAAPE	Unigene10294_PHAlgyTBRAAPE	Unigene15433_PHAlgyTCRAAPE	Unigene73335_PHAlgyTHRAAPE	Unigene46214_PHAlgyTGRAAPE	Unigene56043_PHAlgyTIRBAPE	Unigene39682_PHAlgyTERAAPE	Unigene40544_PHAlgyTDRAAPE
ORTHOMCL3201	Unigene5909_PHAlgyTJRAAPE	Unigene5872_PHAlgyTARAAPE	Unigene44109_PHAlgyTFRAAPE	Unigene10295_PHAlgyTBRAAPE	Unigene42215_PHAlgyTCRAAPE	Unigene78122_PHAlgyTHRAAPE	Unigene743_PHAlgyTGRAAPE	Unigene58886_PHAlgyTIRBAPE	Unigene12991_PHAlgyTERAAPE	Unigene3114_PHAlgyTDRAAPE
ORTHOMCL3205	Unigene71305_PHAlgyTJRAAPE	Unigene25469_PHAlgyTARAAPE	Unigene47041_PHAlgyTFRAAPE	Unigene10296_PHAlgyTBRAAPE	Unigene16458_PHAlgyTCRAAPE	Unigene78112_PHAlgyTHRAAPE	Unigene49543_PHAlgyTGRAAPE	Unigene2423_PHAlgyTIRBAPE	Unigene2296_PHAlgyTERAAPE	Unigene42406_PHAlgyTDRAAPE
ORTHOMCL3206	Unigene72060_PHAlgyTJRAAPE	Unigene25569_PHAlgyTARAAPE	Unigene3808_PHAlgyTFRAAPE	Unigene10297_PHAlgyTBRAAPE	Unigene38072_PHAlgyTCRAAPE	Unigene78287_PHAlgyTHRAAPE	Unigene46852_PHAlgyTGRAAPE	Unigene9728_PHAlgyTIRBAPE	Unigene16094_PHAlgyTERAAPE	Unigene13020_PHAlgyTDRAAPE
ORTHOMCL3211	Unigene74789_PHAlgyTJRAAPE	Unigene2260_PHAlgyTARAAPE	Unigene43843_PHAlgyTFRAAPE	Unigene10298_PHAlgyTBRAAPE	Unigene41952_PHAlgyTCRAAPE	Unigene79057_PHAlgyTHRAAPE	Unigene13163_PHAlgyTGRAAPE	Unigene59554_PHAlgyTIRBAPE	Unigene13097_PHAlgyTERAAPE	Unigene42482_PHAlgyTDRAAPE
ORTHOMCL3212	Unigene69594_PHAlgyTJRAAPE	Unigene130_PHAlgyTARAAPE	Unigene46247_PHAlgyTFRAAPE	Unigene10299_PHAlgyTBRAAPE	Unigene9087_PHAlgyTCRAAPE	Unigene74869_PHAlgyTHRAAPE	Unigene48296_PHAlgyTGRAAPE	Unigene59671_PHAlgyTIRBAPE	Unigene40208_PHAlgyTERAAPE	Unigene42170_PHAlgyTDRAAPE
ORTHOMCL3213	Unigene72083_PHAlgyTJRAAPE	Unigene4834_PHAlgyTARAAPE	Unigene46601_PHAlgyTFRAAPE	Unigene10300_PHAlgyTBRAAPE	Unigene18501_PHAlgyTCRAAPE	Unigene13105_PHAlgyTHRAAPE	Unigene601_PHAlgyTGRAAPE	Unigene9119_PHAlgyTIRBAPE	Unigene6414_PHAlgyTERAAPE	Unigene14643_PHAlgyTDRAAPE
ORTHOMCL3214	Unigene70572_PHAlgyTJRAAPE	Unigene9251_PHAlgyTARAAPE	Unigene6356_PHAlgyTFRAAPE	Unigene10301_PHAlgyTBRAAPE	Unigene5335_PHAlgyTCRAAPE	Unigene78057_PHAlgyTHRAAPE	Unigene8488_PHAlgyTGRAAPE	Unigene7399_PHAlgyTIRBAPE	Unigene13113_PHAlgyTERAAPE	Unigene15565_PHAlgyTDRAAPE
ORTHOMCL3221	Unigene74744_PHAlgyTJRAAPE	Unigene13200_PHAlgyTARAAPE	Unigene47291_PHAlgyTFRAAPE	Unigene10302_PHAlgyTBRAAPE	Unigene41052_PHAlgyTCRAAPE	Unigene79264_PHAlgyTHRAAPE	Unigene46901_PHAlgyTGRAAPE	Unigene60478_PHAlgyTIRBAPE	Unigene15535_PHAlgyTERAAPE	Unigene42629_PHAlgyTDRAAPE
ORTHOMCL3223	Unigene74220_PHAlgyTJRAAPE	Unigene13252_PHAlgyTARAAPE	Unigene46357_PHAlgyTFRAAPE	Unigene10303_PHAlgyTBRAAPE	Unigene41242_PHAlgyTCRAAPE	Unigene1360_PHAlgyTHRAAPE	Unigene49777_PHAlgyTGRAAPE	Unigene8648_PHAlgyTIRBAPE	Unigene40608_PHAlgyTERAAPE	Unigene42779_PHAlgyTDRAAPE
ORTHOMCL3224	Unigene74305_PHAlgyTJRAAPE	Unigene27236_PHAlgyTARAAPE	Unigene45720_PHAlgyTFRAAPE	Unigene10304_PHAlgyTBRAAPE	Unigene41008_PHAlgyTCRAAPE	Unigene13263_PHAlgyTHRAAPE	Unigene49771_PHAlgyTGRAAPE	Unigene59859_PHAlgyTIRBAPE	Unigene39268_PHAlgyTERAAPE	Unigene3954_PHAlgyTDRAAPE
ORTHOMCL3225	Unigene75345_PHAlgyTJRAAPE	Unigene13670_PHAlgyTARAAPE	Unigene46881_PHAlgyTFRAAPE	Unigene10305_PHAlgyTBRAAPE	Unigene16393_PHAlgyTCRAAPE	Unigene14632_PHAlgyTHRAAPE	Unigene14877_PHAlgyTGRAAPE	Unigene60156_PHAlgyTIRBAPE	Unigene40707_PHAlgyTERAAPE	Unigene13265_PHAlgyTDRAAPE
ORTHOMCL3226	Unigene75608_PHAlgyTJRAAPE	Unigene13280_PHAlgyTARAAPE	Unigene47252_PHAlgyTFRAAPE	Unigene10306_PHAlgyTBRAAPE	Unigene14143_PHAlgyTCRAAPE	Unigene22783_PHAlgyTHRAAPE	Unigene9466_PHAlgyTGRAAPE	Unigene4559_PHAlgyTIRBAPE	Unigene7359_PHAlgyTERAAPE	Unigene13268_PHAlgyTDRAAPE
ORTHOMCL3227	Unigene74130_PHAlgyTJRAAPE	Unigene25672_PHAlgyTARAAPE	Unigene8540_PHAlgyTFRAAPE	Unigene10307_PHAlgyTBRAAPE	Unigene3971_PHAlgyTCRAAPE	Unigene23703_PHAlgyTHRAAPE	Unigene48834_PHAlgyTGRAAPE	Unigene6783_PHAlgyTIRBAPE	Unigene2372_PHAlgyTERAAPE	Unigene13270_PHAlgyTDRAAPE
ORTHOMCL3231	Unigene67525_PHAlgyTJRAAPE	Unigene6356_PHAlgyTARAAPE	Unigene45076_PHAlgyTFRAAPE	Unigene10308_PHAlgyTBRAAPE	Unigene16176_PHAlgyTCRAAPE	Unigene16295_PHAlgyTHRAAPE	Unigene13359_PHAlgyTGRAAPE	Unigene59570_PHAlgyTIRBAPE	Unigene39137_PHAlgyTERAAPE	Unigene40197_PHAlgyTDRAAPE
ORTHOMCL3234	Unigene9605_PHAlgyTJRAAPE	Unigene13385_PHAlgyTARAAPE	Unigene45610_PHAlgyTFRAAPE	Unigene10309_PHAlgyTBRAAPE	Unigene15216_PHAlgyTCRAAPE	Unigene68_PHAlgyTHRAAPE	Unigene18312_PHAlgyTGRAAPE	Unigene6629_PHAlgyTIRBAPE	Unigene40316_PHAlgyTERAAPE	Unigene2287_PHAlgyTDRAAPE
ORTHOMCL3238	Unigene74864_PHAlgyTJRAAPE	Unigene13439_PHAlgyTARAAPE	Unigene46871_PHAlgyTFRAAPE	Unigene10310_PHAlgyTBRAAPE	Unigene42225_PHAlgyTCRAAPE	Unigene23710_PHAlgyTHRAAPE	Unigene9949_PHAlgyTGRAAPE	Unigene60469_PHAlgyTIRBAPE	Unigene14860_PHAlgyTERAAPE	Unigene2184_PHAlgyTDRAAPE
ORTHOMCL3239	Unigene75620_PHAlgyTJRAAPE	Unigene13844_PHAlgyTARAAPE	Unigene45043_PHAlgyTFRAAPE	Unigene10311_PHAlgyTBRAAPE	Unigene14852_PHAlgyTCRAAPE	Unigene76792_PHAlgyTHRAAPE	Unigene6796_PHAlgyTGRAAPE	Unigene57322_PHAlgyTIRBAPE	Unigene5853_PHAlgyTERAAPE	Unigene150_PHAlgyTDRAAPE
ORTHOMCL3241	Unigene72629_PHAlgyTJRAAPE	Unigene13467_PHAlgyTARAAPE	Unigene46522_PHAlgyTFRAAPE	Unigene10312_PHAlgyTBRAAPE	Unigene17842_PHAlgyTCRAAPE	Unigene76517_PHAlgyTHRAAPE	Unigene18202_PHAlgyTGRAAPE	Unigene51785_PHAlgyTIRBAPE	Unigene40604_PHAlgyTERAAPE	Unigene42405_PHAlgyTDRAAPE
ORTHOMCL3242	Unigene75116_PHAlgyTJRAAPE	Unigene13476_PHAlgyTARAAPE	Unigene47386_PHAlgyTFRAAPE	Unigene10313_PHAlgyTBRAAPE	Unigene42372_PHAlgyTCRAAPE	Unigene9345_PHAlgyTHRAAPE	Unigene50051_PHAlgyTGRAAPE	Unigene60088_PHAlgyTIRBAPE	Unigene40965_PHAlgyTERAAPE	Unigene42609_PHAlgyTDRAAPE
ORTHOMCL3244	Unigene75200_PHAlgyTJRAAPE	Unigene4624_PHAlgyTARAAPE	Unigene47071_PHAlgyTFRAAPE	Unigene10314_PHAlgyTBRAAPE	Unigene18543_PHAlgyTCRAAPE	Unigene79020_PHAlgyTHRAAPE	Unigene13504_PHAlgyTGRAAPE	Unigene7034_PHAlgyTIRBAPE	Unigene13844_PHAlgyTERAAPE	Unigene14233_PHAlgyTDRAAPE
ORTHOMCL3247	Unigene73130_PHAlgyTJRAAPE	Unigene6585_PHAlgyTARAAPE	Unigene5223_PHAlgyTFRAAPE	Unigene10315_PHAlgyTBRAAPE	Unigene14602_PHAlgyTCRAAPE	Unigene79202_PHAlgyTHRAAPE	Unigene265_PHAlgyTGRAAPE	Unigene4378_PHAlgyTIRBAPE	Unigene36185_PHAlgyTERAAPE	Unigene15282_PHAlgyTDRAAPE
ORTHOMCL3251	Unigene70622_PHAlgyTJRAAPE	Unigene8850_PHAlgyTARAAPE	Unigene46964_PHAlgyTFRAAPE	Unigene10316_PHAlgyTBRAAPE	Unigene38966_PHAlgyTCRAAPE	Unigene184_PHAlgyTHRAAPE	Unigene49124_PHAlgyTGRAAPE	Unigene59683_PHAlgyTIRBAPE	Unigene40813_PHAlgyTERAAPE	Unigene41344_PHAlgyTDRAAPE
ORTHOMCL3252	Unigene2780_PHAlgyTJRAAPE	Unigene13602_PHAlgyTARAAPE	Unigene47478_PHAlgyTFRAAPE	Unigene10317_PHAlgyTBRAAPE	Unigene42379_PHAlgyTCRAAPE	Unigene4967_PHAlgyTHRAAPE	Unigene14657_PHAlgyTGRAAPE	Unigene60181_PHAlgyTIRBAPE	Unigene40993_PHAlgyTERAAPE	Unigene14166_PHAlgyTDRAAPE
ORTHOMCL3254	Unigene6467_PHAlgyTJRAAPE	Unigene2612_PHAlgyTARAAPE	Unigene45894_PHAlgyTFRAAPE	Unigene10318_PHAlgyTBRAAPE	Unigene7734_PHAlgyTCRAAPE	Unigene78744_PHAlgyTHRAAPE	Unigene45717_PHAlgyTGRAAPE	Unigene60247_PHAlgyTIRBAPE	Unigene39986_PHAlgyTERAAPE	Unigene1551_PHAlgyTDRAAPE
ORTHOMCL3259	Unigene6618_PHAlgyTJRAAPE	Unigene13661_PHAlgyTARAAPE	Unigene8484_PHAlgyTFRAAPE	Unigene10319_PHAlgyTBRAAPE	Unigene6150_PHAlgyTCRAAPE	Unigene5663_PHAlgyTHRAAPE	Unigene17312_PHAlgyTGRAAPE	Unigene58212_PHAlgyTIRBAPE	Unigene38938_PHAlgyTERAAPE	Unigene15125_PHAlgyTDRAAPE
ORTHOMCL3260	Unigene5559_PHAlgyTJRAAPE	Unigene7006_PHAlgyTARAAPE	Unigene9616_PHAlgyTFRAAPE	Unigene10320_PHAlgyTBRAAPE	Unigene41584_PHAlgyTCRAAPE	Unigene73275_PHAlgyTHRAAPE	Unigene49485_PHAlgyTGRAAPE	Unigene56933_PHAlgyTIRBAPE	Unigene293_PHAlgyTERAAPE	Unigene39516_PHAlgyTDRAAPE
ORTHOMCL3262	Unigene75368_PHAlgyTJRAAPE	Unigene6261_PHAlgyTARAAPE	Unigene9713_PHAlgyTFRAAPE	Unigene10321_PHAlgyTBRAAPE	Unigene41359_PHAlgyTCRAAPE	Unigene73047_PHAlgyTHRAAPE	Unigene17950_PHAlgyTGRAAPE	Unigene59803_PHAlgyTIRBAPE	Unigene1923_PHAlgyTERAAPE	Unigene42595_PHAlgyTDRAAPE
ORTHOMCL3263	Unigene70380_PHAlgyTJRAAPE	Unigene13759_PHAlgyTARAAPE	Unigene46277_PHAlgyTFRAAPE	Unigene10322_PHAlgyTBRAAPE	Unigene41194_PHAlgyTCRAAPE	Unigene79330_PHAlgyTHRAAPE	Unigene49799_PHAlgyTGRAAPE	Unigene57518_PHAlgyTIRBAPE	Unigene40852_PHAlgyTERAAPE	Unigene6359_PHAlgyTDRAAPE
ORTHOMCL3266	Unigene7742_PHAlgyTJRAAPE	Unigene2923_PHAlgyTARAAPE	Unigene5825_PHAlgyTFRAAPE	Unigene10323_PHAlgyTBRAAPE	Unigene15977_PHAlgyTCRAAPE	Unigene13855_PHAlgyTHRAAPE	Unigene8874_PHAlgyTGRAAPE	Unigene55592_PHAlgyTIRBAPE	Unigene39925_PHAlgyTERAAPE	Unigene42741_PHAlgyTDRAAPE
ORTHOMCL3272	Unigene74660_PHAlgyTJRAAPE	Unigene24778_PHAlgyTARAAPE	Unigene47287_PHAlgyTFRAAPE	Unigene10324_PHAlgyTBRAAPE	Unigene13926_PHAlgyTCRAAPE	Unigene79253_PHAlgyTHRAAPE	Unigene49806_PHAlgyTGRAAPE	Unigene57422_PHAlgyTIRBAPE	Unigene3764_PHAlgyTERAAPE	Unigene15650_PHAlgyTDRAAPE
ORTHOMCL3273	Unigene72575_PHAlgyTJRAAPE	Unigene4283_PHAlgyTARAAPE	Unigene43657_PHAlgyTFRAAPE	Unigene10325_PHAlgyTBRAAPE	Unigene16626_PHAlgyTCRAAPE	Unigene76071_PHAlgyTHRAAPE	Unigene49070_PHAlgyTGRAAPE	Unigene56909_PHAlgyTIRBAPE	Unigene38366_PHAlgyTERAAPE	Unigene3660_PHAlgyTDRAAPE
ORTHOMCL3277	Unigene69060_PHAlgyTJRAAPE	Unigene14012_PHAlgyTARAAPE	Unigene44802_PHAlgyTFRAAPE	Unigene10326_PHAlgyTBRAAPE	Unigene14180_PHAlgyTCRAAPE	Unigene72135_PHAlgyTHRAAPE	Unigene48411_PHAlgyTGRAAPE	Unigene53289_PHAlgyTIRBAPE	Unigene36366_PHAlgyTERAAPE	Unigene38270_PHAlgyTDRAAPE
ORTHOMCL3280	Unigene74506_PHAlgyTJRAAPE	Unigene1658_PHAlgyTARAAPE	Unigene7845_PHAlgyTFRAAPE	Unigene10327_PHAlgyTBRAAPE	Unigene14393_PHAlgyTCRAAPE	Unigene77808_PHAlgyTHRAAPE	Unigene14030_PHAlgyTGRAAPE	Unigene5666_PHAlgyTIRBAPE	Unigene15862_PHAlgyTERAAPE	Unigene40177_PHAlgyTDRAAPE
ORTHOMCL3284	Unigene75522_PHAlgyTJRAAPE	Unigene14101_PHAlgyTARAAPE	Unigene47405_PHAlgyTFRAAPE	Unigene10328_PHAlgyTBRAAPE	Unigene42292_PHAlgyTCRAAPE	Unigene15848_PHAlgyTHRAAPE	Unigene50006_PHAlgyTGRAAPE	Unigene60467_PHAlgyTIRBAPE	Unigene40946_PHAlgyTERAAPE	Unigene42687_PHAlgyTDRAAPE
ORTHOMCL3289	Unigene72639_PHAlgyTJRAAPE	Unigene9914_PHAlgyTARAAPE	Unigene43758_PHAlgyTFRAAPE	Unigene10329_PHAlgyTBRAAPE	Unigene14165_PHAlgyTCRAAPE	Unigene78418_PHAlgyTHRAAPE	Unigene19287_PHAlgyTGRAAPE	Unigene59284_PHAlgyTIRBAPE	Unigene39723_PHAlgyTERAAPE	Unigene40870_PHAlgyTDRAAPE
ORTHOMCL3290	Unigene75246_PHAlgyTJRAAPE	Unigene14166_PHAlgyTARAAPE	Unigene47159_PHAlgyTFRAAPE	Unigene10330_PHAlgyTBRAAPE	Unigene41833_PHAlgyTCRAAPE	Unigene15353_PHAlgyTHRAAPE	Unigene49637_PHAlgyTGRAAPE	Unigene59710_PHAlgyTIRBAPE	Unigene40129_PHAlgyTERAAPE	Unigene42307_PHAlgyTDRAAPE
ORTHOMCL3301	Unigene74638_PHAlgyTJRAAPE	Unigene8537_PHAlgyTARAAPE	Unigene46647_PHAlgyTFRAAPE	Unigene10331_PHAlgyTBRAAPE	Unigene41379_PHAlgyTCRAAPE	Unigene22721_PHAlgyTHRAAPE	Unigene76_PHAlgyTGRAAPE	Unigene144_PHAlgyTIRBAPE	Unigene40633_PHAlgyTERAAPE	Unigene38358_PHAlgyTDRAAPE
ORTHOMCL3302	Unigene73693_PHAlgyTJRAAPE	Unigene7174_PHAlgyTARAAPE	Unigene47125_PHAlgyTFRAAPE	Unigene10332_PHAlgyTBRAAPE	Unigene14521_PHAlgyTCRAAPE	Unigene21428_PHAlgyTHRAAPE	Unigene49842_PHAlgyTGRAAPE	Unigene60313_PHAlgyTIRBAPE	Unigene40890_PHAlgyTERAAPE	Unigene42458_PHAlgyTDRAAPE
ORTHOMCL3303	Unigene73771_PHAlgyTJRAAPE	Unigene8763_PHAlgyTARAAPE	Unigene44537_PHAlgyTFRAAPE	Unigene10333_PHAlgyTBRAAPE	Unigene4521_PHAlgyTCRAAPE	Unigene14541_PHAlgyTHRAAPE	Unigene44659_PHAlgyTGRAAPE	Unigene51961_PHAlgyTIRBAPE	Unigene15260_PHAlgyTERAAPE	Unigene39665_PHAlgyTDRAAPE
ORTHOMCL3307	Unigene75237_PHAlgyTJRAAPE	Unigene9361_PHAlgyTARAAPE	Unigene7855_PHAlgyTFRAAPE	Unigene10334_PHAlgyTBRAAPE	Unigene15644_PHAlgyTCRAAPE	Unigene78067_PHAlgyTHRAAPE	Unigene14637_PHAlgyTGRAAPE	Unigene5277_PHAlgyTIRBAPE	Unigene40405_PHAlgyTERAAPE	Unigene42721_PHAlgyTDRAAPE
ORTHOMCL3310	Unigene73364_PHAlgyTJRAAPE	Unigene922_PHAlgyTARAAPE	Unigene44618_PHAlgyTFRAAPE	Unigene10335_PHAlgyTBRAAPE	Unigene17586_PHAlgyTCRAAPE	Unigene78213_PHAlgyTHRAAPE	Unigene46456_PHAlgyTGRAAPE	Unigene58099_PHAlgyTIRBAPE	Unigene40128_PHAlgyTERAAPE	Unigene40001_PHAlgyTDRAAPE
ORTHOMCL3314	Unigene3091_PHAlgyTJRAAPE	Unigene3943_PHAlgyTARAAPE	Unigene44609_PHAlgyTFRAAPE	Unigene10336_PHAlgyTBRAAPE	Unigene14756_PHAlgyTCRAAPE	Unigene77058_PHAlgyTHRAAPE	Unigene4649_PHAlgyTGRAAPE	Unigene4054_PHAlgyTIRBAPE	Unigene2031_PHAlgyTERAAPE	Unigene362_PHAlgyTDRAAPE
ORTHOMCL3325	Unigene74808_PHAlgyTJRAAPE	Unigene7555_PHAlgyTARAAPE	Unigene47450_PHAlgyTFRAAPE	Unigene10337_PHAlgyTBRAAPE	Unigene38139_PHAlgyTCRAAPE	Unigene79068_PHAlgyTHRAAPE	Unigene15004_PHAlgyTGRAAPE	Unigene9257_PHAlgyTIRBAPE	Unigene16234_PHAlgyTERAAPE	Unigene42225_PHAlgyTDRAAPE
ORTHOMCL3327	Unigene9298_PHAlgyTJRAAPE	Unigene6276_PHAlgyTARAAPE	Unigene47412_PHAlgyTFRAAPE	Unigene10338_PHAlgyTBRAAPE	Unigene17630_PHAlgyTCRAAPE	Unigene72312_PHAlgyTHRAAPE	Unigene18916_PHAlgyTGRAAPE	Unigene54863_PHAlgyTIRBAPE	Unigene2816_PHAlgyTERAAPE	Unigene1505_PHAlgyTDRAAPE
ORTHOMCL3331	Unigene71451_PHAlgyTJRAAPE	Unigene1603_PHAlgyTARAAPE	Unigene1508_PHAlgyTFRAAPE	Unigene10339_PHAlgyTBRAAPE	Unigene15810_PHAlgyTCRAAPE	Unigene79060_PHAlgyTHRAAPE	Unigene6986_PHAlgyTGRAAPE	Unigene57591_PHAlgyTIRBAPE	Unigene3526_PHAlgyTERAAPE	Unigene38664_PHAlgyTDRAAPE
ORTHOMCL3336	Unigene73493_PHAlgyTJRAAPE	Unigene4150_PHAlgyTARAAPE	Unigene7570_PHAlgyTFRAAPE	Unigene10340_PHAlgyTBRAAPE	Unigene6121_PHAlgyTCRAAPE	Unigene79021_PHAlgyTHRAAPE	Unigene49933_PHAlgyTGRAAPE	Unigene59406_PHAlgyTIRBAPE	Unigene16292_PHAlgyTERAAPE	Unigene15251_PHAlgyTDRAAPE
ORTHOMCL3338	Unigene72505_PHAlgyTJRAAPE	Unigene26318_PHAlgyTARAAPE	Unigene46438_PHAlgyTFRAAPE	Unigene10341_PHAlgyTBRAAPE	Unigene15340_PHAlgyTCRAAPE	Unigene78775_PHAlgyTHRAAPE	Unigene49079_PHAlgyTGRAAPE	Unigene53083_PHAlgyTIRBAPE	Unigene6543_PHAlgyTERAAPE	Unigene38228_PHAlgyTDRAAPE
ORTHOMCL3343	Unigene70641_PHAlgyTJRAAPE	Unigene9947_PHAlgyTARAAPE	Unigene44070_PHAlgyTFRAAPE	Unigene10342_PHAlgyTBRAAPE	Unigene254_PHAlgyTCRAAPE	Unigene19134_PHAlgyTHRAAPE	Unigene99_PHAlgyTGRAAPE	Unigene56625_PHAlgyTIRBAPE	Unigene40839_PHAlgyTERAAPE	Unigene42393_PHAlgyTDRAAPE
ORTHOMCL3346	Unigene5234_PHAlgyTJRAAPE	Unigene27407_PHAlgyTARAAPE	Unigene44853_PHAlgyTFRAAPE	Unigene10343_PHAlgyTBRAAPE	Unigene15687_PHAlgyTCRAAPE	Unigene79185_PHAlgyTHRAAPE	Unigene17697_PHAlgyTGRAAPE	Unigene59975_PHAlgyTIRBAPE	Unigene3627_PHAlgyTERAAPE	Unigene42290_PHAlgyTDRAAPE
ORTHOMCL3347	Unigene73852_PHAlgyTJRAAPE	Unigene24163_PHAlgyTARAAPE	Unigene3387_PHAlgyTFRAAPE	Unigene10344_PHAlgyTBRAAPE	Unigene17955_PHAlgyTCRAAPE	Unigene15692_PHAlgyTHRAAPE	Unigene7253_PHAlgyTGRAAPE	Unigene3929_PHAlgyTIRBAPE	Unigene7667_PHAlgyTERAAPE	Unigene4828_PHAlgyTDRAAPE
ORTHOMCL3351	Unigene6395_PHAlgyTJRAAPE	Unigene9392_PHAlgyTARAAPE	Unigene4229_PHAlgyTFRAAPE	Unigene10345_PHAlgyTBRAAPE	Unigene8882_PHAlgyTCRAAPE	Unigene21052_PHAlgyTHRAAPE	Unigene18881_PHAlgyTGRAAPE	Unigene9964_PHAlgyTIRBAPE	Unigene9744_PHAlgyTERAAPE	Unigene6689_PHAlgyTDRAAPE
ORTHOMCL3354	Unigene70393_PHAlgyTJRAAPE	Unigene4112_PHAlgyTARAAPE	Unigene7301_PHAlgyTFRAAPE	Unigene10346_PHAlgyTBRAAPE	Unigene41831_PHAlgyTCRAAPE	Unigene9815_PHAlgyTHRAAPE	Unigene45414_PHAlgyTGRAAPE	Unigene7741_PHAlgyTIRBAPE	Unigene6499_PHAlgyTERAAPE	Unigene40594_PHAlgyTDRAAPE
ORTHOMCL3360	Unigene72490_PHAlgyTJRAAPE	Unigene26435_PHAlgyTARAAPE	Unigene45227_PHAlgyTFRAAPE	Unigene10347_PHAlgyTBRAAPE	Unigene394_PHAlgyTCRAAPE	Unigene78103_PHAlgyTHRAAPE	Unigene49412_PHAlgyTGRAAPE	Unigene58882_PHAlgyTIRBAPE	Unigene40012_PHAlgyTERAAPE	Unigene2888_PHAlgyTDRAAPE
ORTHOMCL3371	Unigene70740_PHAlgyTJRAAPE	Unigene2571_PHAlgyTARAAPE	Unigene44800_PHAlgyTFRAAPE	Unigene10348_PHAlgyTBRAAPE	Unigene41649_PHAlgyTCRAAPE	Unigene21613_PHAlgyTHRAAPE	Unigene45736_PHAlgyTGRAAPE	Unigene57377_PHAlgyTIRBAPE	Unigene16530_PHAlgyTERAAPE	Unigene5870_PHAlgyTDRAAPE
ORTHOMCL3372	Unigene75035_PHAlgyTJRAAPE	Unigene8865_PHAlgyTARAAPE	Unigene46833_PHAlgyTFRAAPE	Unigene10349_PHAlgyTBRAAPE	Unigene42041_PHAlgyTCRAAPE	Unigene20381_PHAlgyTHRAAPE	Unigene16544_PHAlgyTGRAAPE	Unigene59566_PHAlgyTIRBAPE	Unigene40514_PHAlgyTERAAPE	Unigene42264_PHAlgyTDRAAPE
ORTHOMCL3374	Unigene72541_PHAlgyTJRAAPE	Unigene1663_PHAlgyTARAAPE	Unigene7169_PHAlgyTFRAAPE	Unigene10350_PHAlgyTBRAAPE	Unigene42150_PHAlgyTCRAAPE	Unigene3661_PHAlgyTHRAAPE	Unigene16973_PHAlgyTGRAAPE	Unigene5031_PHAlgyTIRBAPE	Unigene40902_PHAlgyTERAAPE	Unigene4605_PHAlgyTDRAAPE
ORTHOMCL3375	Unigene5720_PHAlgyTJRAAPE	Unigene8331_PHAlgyTARAAPE	Unigene47112_PHAlgyTFRAAPE	Unigene10351_PHAlgyTBRAAPE	Unigene18527_PHAlgyTCRAAPE	Unigene78222_PHAlgyTHRAAPE	Unigene9074_PHAlgyTGRAAPE	Unigene57099_PHAlgyTIRBAPE	Unigene16690_PHAlgyTERAAPE	Unigene42702_PHAlgyTDRAAPE
ORTHOMCL3379	Unigene75234_PHAlgyTJRAAPE	Unigene9701_PHAlgyTARAAPE	Unigene46637_PHAlgyTFRAAPE	Unigene10352_PHAlgyTBRAAPE	Unigene41745_PHAlgyTCRAAPE	Unigene78726_PHAlgyTHRAAPE	Unigene17017_PHAlgyTGRAAPE	Unigene59495_PHAlgyTIRBAPE	Unigene39132_PHAlgyTERAAPE	Unigene41534_PHAlgyTDRAAPE
ORTHOMCL3383	Unigene7854_PHAlgyTJRAAPE	Unigene5782_PHAlgyTARAAPE	Unigene45160_PHAlgyTFRAAPE	Unigene10353_PHAlgyTBRAAPE	Unigene40627_PHAlgyTCRAAPE	Unigene18717_PHAlgyTHRAAPE	Unigene6341_PHAlgyTGRAAPE	Unigene59398_PHAlgyTIRBAPE	Unigene39119_PHAlgyTERAAPE	Unigene40136_PHAlgyTDRAAPE
ORTHOMCL3386	Unigene75393_PHAlgyTJRAAPE	Unigene9107_PHAlgyTARAAPE	Unigene47000_PHAlgyTFRAAPE	Unigene10354_PHAlgyTBRAAPE	Unigene17597_PHAlgyTCRAAPE	Unigene76332_PHAlgyTHRAAPE	Unigene49826_PHAlgyTGRAAPE	Unigene60465_PHAlgyTIRBAPE	Unigene40525_PHAlgyTERAAPE	Unigene3129_PHAlgyTDRAAPE
ORTHOMCL3387	Unigene75139_PHAlgyTJRAAPE	Unigene7466_PHAlgyTARAAPE	Unigene3424_PHAlgyTFRAAPE	Unigene10355_PHAlgyTBRAAPE	Unigene41725_PHAlgyTCRAAPE	Unigene79378_PHAlgyTHRAAPE	Unigene49875_PHAlgyTGRAAPE	Unigene60437_PHAlgyTIRBAPE	Unigene6769_PHAlgyTERAAPE	Unigene42860_PHAlgyTDRAAPE
ORTHOMCL3392	Unigene7303_PHAlgyTJRAAPE	Unigene24235_PHAlgyTARAAPE	Unigene6877_PHAlgyTFRAAPE	Unigene10356_PHAlgyTBRAAPE	Unigene40607_PHAlgyTCRAAPE	Unigene77771_PHAlgyTHRAAPE	Unigene17990_PHAlgyTGRAAPE	Unigene58837_PHAlgyTIRBAPE	Unigene315_PHAlgyTERAAPE	Unigene6383_PHAlgyTDRAAPE
ORTHOMCL3393	Unigene74260_PHAlgyTJRAAPE	Unigene27268_PHAlgyTARAAPE	Unigene45908_PHAlgyTFRAAPE	Unigene10357_PHAlgyTBRAAPE	Unigene18107_PHAlgyTCRAAPE	Unigene77623_PHAlgyTHRAAPE	Unigene49160_PHAlgyTGRAAPE	Unigene59977_PHAlgyTIRBAPE	Unigene37881_PHAlgyTERAAPE	Unigene40500_PHAlgyTDRAAPE
ORTHOMCL3395	Unigene75284_PHAlgyTJRAAPE	Unigene3787_PHAlgyTARAAPE	Unigene46925_PHAlgyTFRAAPE	Unigene10358_PHAlgyTBRAAPE	Unigene18253_PHAlgyTCRAAPE	Unigene88_PHAlgyTHRAAPE	Unigene8349_PHAlgyTGRAAPE	Unigene603_PHAlgyTIRBAPE	Unigene40212_PHAlgyTERAAPE	Unigene42512_PHAlgyTDRAAPE
ORTHOMCL3396	Unigene74020_PHAlgyTJRAAPE	Unigene27616_PHAlgyTARAAPE	Unigene47193_PHAlgyTFRAAPE	Unigene10359_PHAlgyTBRAAPE	Unigene18331_PHAlgyTCRAAPE	Unigene695_PHAlgyTHRAAPE	Unigene49394_PHAlgyTGRAAPE	Unigene60115_PHAlgyTIRBAPE	Unigene40726_PHAlgyTERAAPE	Unigene42053_PHAlgyTDRAAPE
ORTHOMCL3398	Unigene70079_PHAlgyTJRAAPE	Unigene9179_PHAlgyTARAAPE	Unigene41888_PHAlgyTFRAAPE	Unigene10360_PHAlgyTBRAAPE	Unigene36568_PHAlgyTCRAAPE	Unigene19161_PHAlgyTHRAAPE	Unigene18436_PHAlgyTGRAAPE	Unigene52453_PHAlgyTIRBAPE	Unigene38650_PHAlgyTERAAPE	Unigene8184_PHAlgyTDRAAPE
ORTHOMCL3400	Unigene70789_PHAlgyTJRAAPE	Unigene4674_PHAlgyTARAAPE	Unigene46454_PHAlgyTFRAAPE	Unigene10361_PHAlgyTBRAAPE	Unigene41709_PHAlgyTCRAAPE	Unigene18901_PHAlgyTHRAAPE	Unigene18868_PHAlgyTGRAAPE	Unigene721_PHAlgyTIRBAPE	Unigene40550_PHAlgyTERAAPE	Unigene42234_PHAlgyTDRAAPE
ORTHOMCL3401	Unigene70480_PHAlgyTJRAAPE	Unigene2023_PHAlgyTARAAPE	Unigene43090_PHAlgyTFRAAPE	Unigene10362_PHAlgyTBRAAPE	Unigene41162_PHAlgyTCRAAPE	Unigene78199_PHAlgyTHRAAPE	Unigene46708_PHAlgyTGRAAPE	Unigene59402_PHAlgyTIRBAPE	Unigene36923_PHAlgyTERAAPE	Unigene39269_PHAlgyTDRAAPE
ORTHOMCL3402	Unigene75731_PHAlgyTJRAAPE	Unigene27571_PHAlgyTARAAPE	Unigene46919_PHAlgyTFRAAPE	Unigene10363_PHAlgyTBRAAPE	Unigene41673_PHAlgyTCRAAPE	Unigene20499_PHAlgyTHRAAPE	Unigene50044_PHAlgyTGRAAPE	Unigene9965_PHAlgyTIRBAPE	Unigene39216_PHAlgyTERAAPE	Unigene42663_PHAlgyTDRAAPE
ORTHOMCL3409	Unigene72315_PHAlgyTJRAAPE	Unigene9764_PHAlgyTARAAPE	Unigene43386_PHAlgyTFRAAPE	Unigene10364_PHAlgyTBRAAPE	Unigene2485_PHAlgyTCRAAPE	Unigene75829_PHAlgyTHRAAPE	Unigene6428_PHAlgyTGRAAPE	Unigene56478_PHAlgyTIRBAPE	Unigene39780_PHAlgyTERAAPE	Unigene3959_PHAlgyTDRAAPE
ORTHOMCL3411	Unigene70341_PHAlgyTJRAAPE	Unigene26031_PHAlgyTARAAPE	Unigene44732_PHAlgyTFRAAPE	Unigene10365_PHAlgyTBRAAPE	Unigene40704_PHAlgyTCRAAPE	Unigene75517_PHAlgyTHRAAPE	Unigene47901_PHAlgyTGRAAPE	Unigene59166_PHAlgyTIRBAPE	Unigene37886_PHAlgyTERAAPE	Unigene41112_PHAlgyTDRAAPE
ORTHOMCL3415	Unigene72392_PHAlgyTJRAAPE	Unigene27109_PHAlgyTARAAPE	Unigene45438_PHAlgyTFRAAPE	Unigene10366_PHAlgyTBRAAPE	Unigene41528_PHAlgyTCRAAPE	Unigene78169_PHAlgyTHRAAPE	Unigene47545_PHAlgyTGRAAPE	Unigene58165_PHAlgyTIRBAPE	Unigene37891_PHAlgyTERAAPE	Unigene41053_PHAlgyTDRAAPE
ORTHOMCL3416	Unigene72473_PHAlgyTJRAAPE	Unigene27227_PHAlgyTARAAPE	Unigene46472_PHAlgyTFRAAPE	Unigene10367_PHAlgyTBRAAPE	Unigene41705_PHAlgyTCRAAPE	Unigene8363_PHAlgyTHRAAPE	Unigene49032_PHAlgyTGRAAPE	Unigene59299_PHAlgyTIRBAPE	Unigene39309_PHAlgyTERAAPE	Unigene41612_PHAlgyTDRAAPE
ORTHOMCL3422	Unigene74696_PHAlgyTJRAAPE	Unigene27485_PHAlgyTARAAPE	Unigene45817_PHAlgyTFRAAPE	Unigene10368_PHAlgyTBRAAPE	Unigene41468_PHAlgyTCRAAPE	Unigene78741_PHAlgyTHRAAPE	Unigene45815_PHAlgyTGRAAPE	Unigene57583_PHAlgyTIRBAPE	Unigene39167_PHAlgyTERAAPE	Unigene42636_PHAlgyTDRAAPE
ORTHOMCL3423	Unigene73102_PHAlgyTJRAAPE	Unigene27504_PHAlgyTARAAPE	Unigene46431_PHAlgyTFRAAPE	Unigene10369_PHAlgyTBRAAPE	Unigene41076_PHAlgyTCRAAPE	Unigene78254_PHAlgyTHRAAPE	Unigene47464_PHAlgyTGRAAPE	Unigene60234_PHAlgyTIRBAPE	Unigene39370_PHAlgyTERAAPE	Unigene42551_PHAlgyTDRAAPE
ORTHOMCL3424	Unigene72263_PHAlgyTJRAAPE	Unigene27513_PHAlgyTARAAPE	Unigene43737_PHAlgyTFRAAPE	Unigene10370_PHAlgyTBRAAPE	Unigene41464_PHAlgyTCRAAPE	Unigene9337_PHAlgyTHRAAPE	Unigene48592_PHAlgyTGRAAPE	Unigene59934_PHAlgyTIRBAPE	Unigene40250_PHAlgyTERAAPE	Unigene42718_PHAlgyTDRAAPE
ORTHOMCL3427	Unigene74894_PHAlgyTJRAAPE	Unigene5242_PHAlgyTARAAPE	Unigene46034_PHAlgyTFRAAPE	Unigene10371_PHAlgyTBRAAPE	Unigene3893_PHAlgyTCRAAPE	Unigene77471_PHAlgyTHRAAPE	Unigene7514_PHAlgyTGRAAPE	Unigene58304_PHAlgyTIRBAPE	Unigene39767_PHAlgyTERAAPE	Unigene3024_PHAlgyTDRAAPE
ORTHOMCL3431	Unigene67999_PHAlgyTJRAAPE	Unigene7344_PHAlgyTARAAPE	Unigene42474_PHAlgyTFRAAPE	Unigene10372_PHAlgyTBRAAPE	Unigene39501_PHAlgyTCRAAPE	Unigene611_PHAlgyTHRAAPE	Unigene44670_PHAlgyTGRAAPE	Unigene57153_PHAlgyTIRBAPE	Unigene36052_PHAlgyTERAAPE	Unigene40102_PHAlgyTDRAAPE
ORTHOMCL3435	Unigene73460_PHAlgyTJRAAPE	Unigene9994_PHAlgyTARAAPE	Unigene42736_PHAlgyTFRAAPE	Unigene10373_PHAlgyTBRAAPE	Unigene7456_PHAlgyTCRAAPE	Unigene78771_PHAlgyTHRAAPE	Unigene49706_PHAlgyTGRAAPE	Unigene58091_PHAlgyTIRBAPE	Unigene40374_PHAlgyTERAAPE	Unigene42376_PHAlgyTDRAAPE
ORTHOMCL3436	Unigene73265_PHAlgyTJRAAPE	Unigene5522_PHAlgyTARAAPE	Unigene46970_PHAlgyTFRAAPE	Unigene10374_PHAlgyTBRAAPE	Unigene42142_PHAlgyTCRAAPE	Unigene79209_PHAlgyTHRAAPE	Unigene49504_PHAlgyTGRAAPE	Unigene57062_PHAlgyTIRBAPE	Unigene40006_PHAlgyTERAAPE	Unigene41613_PHAlgyTDRAAPE
ORTHOMCL3437	Unigene74026_PHAlgyTJRAAPE	Unigene7588_PHAlgyTARAAPE	Unigene46644_PHAlgyTFRAAPE	Unigene10375_PHAlgyTBRAAPE	Unigene4180_PHAlgyTCRAAPE	Unigene76295_PHAlgyTHRAAPE	Unigene48646_PHAlgyTGRAAPE	Unigene52826_PHAlgyTIRBAPE	Unigene40621_PHAlgyTERAAPE	Unigene41609_PHAlgyTDRAAPE
